# Supplementary material for: Acquisitive plants exhibit stronger phenological shifts in response to warming: insights from meta-analysis and long-term monitoring
Source: Nat Commun. 2026 Mar 26;17:4430. doi: 10.1038/s41467-026-70474-4 (PMC13183894; doi:10.1038/s41467-026-70474-4)
Supplement: Supplementary file 4 — Source Data [file 41467_2026_70474_MOESM4_ESM.xlsx]

## Sheet: Main Article Figure 1a
Latitude	Longitude	Data source
23	113	ground-CPON
21.5	101.5	ground-CPON
40	116.5	ground-CPON
32	119	ground-CPON
29	116	ground-CPON
32	117.5	ground-CPON
41	111.5	ground-CPON
46	126.5	ground-CPON
30.5	104	ground-CPON
25	102.5	ground-CPON
25	110	ground-CPON
30.5	114.5	ground-CPON
42	123.5	ground-CPON
44.5	129.5	ground-CPON
26	119.5	ground-CPON
34	109	ground-CPON
26.5	106.5	ground-CPON
30	106.5	ground-CPON
38.5	106	ground-CPON
44	125.5	ground-CPON
28	113	ground-CPON
31	121	ground-CPON
47	130.5	ground-CPON
39	119.5	ground-CPON
39	117	ground-CPON
49	125.5	ground-CPON
30	118	ground-CPON
48.5	127	ground-CPON
39.5	115.5	ground-CPON
24.5	109.5	ground-CPON
38.5	103	ground-CPON
36	117	ground-CPON
34.5	112.5	ground-CPON
33.5	120	ground-CPON
40.5	122.5	ground-CPON
44.5	86	ground-CPON
31.5	118.5	ground-CPON
26	115	ground-CPON
37	114.5	ground-CPON
30	121.5	ground-CPON
31	118	ground-CPON
32	119.5	ground-CPON
45.5	-117	ground-NPN
45.5	-93	ground-NPN
42	-72	ground-NPN
37	-93.5	ground-NPN
47	-113.5	ground-NPN
44	-72.5	ground-NPN
39	-77.5	ground-NPN
34.5	-119.5	ground-NPN
41	-73	ground-NPN
41	-74	ground-NPN
40.5	-75.5	ground-NPN
42	-73.5	ground-NPN
48.5	-111	ground-NPN
32.5	-111	ground-NPN
47.5	-93.5	ground-NPN
42.5	-71	ground-NPN
41.5	-73.5	ground-NPN
35.5	-79	ground-NPN
65	-148	ground-NPN
46.5	-117	ground-NPN
46	-116.5	ground-NPN
42.5	-72.5	ground-NPN
45	-93	ground-NPN
42	-85.5	ground-NPN
34	-116.5	ground-NPN
34	-116	ground-NPN
43.5	-70.5	ground-NPN
44.5	-68	ground-NPN
45	-70.5	ground-NPN
45.5	-117.5	ground-NPN
38	-95	ground-NPN
41.5	-98.5	ground-NPN
40.5	-96.5	ground-NPN
42.5	-100	ground-NPN
32	-111	ground-NPN
41.5	-124	ground-NPN
38	-122.5	ground-NPN
40.5	-121.5	ground-NPN
34	-119	ground-NPN
65	-147.5	ground-NPN
34	-118.5	ground-NPN
36.5	-119	ground-NPN
43	-73.5	ground-NPN
38	-122	ground-NPN
37	-122	ground-NPN
35.5	-83	ground-NPN
39.5	-105	ground-NPN
36.5	-81.5	ground-NPN
35.5	-83.5	ground-NPN
36	-83	ground-NPN
44.5	-70	ground-NPN
36	-112	ground-NPN
37.5	-119	ground-NPN
34.5	-120	ground-NPN
35.5	-106	ground-NPN
40	-77	ground-NPN
44.5	-71.5	ground-NPN
30.5	-84.5	ground-NPN
44.5	-123.5	ground-NPN
39	-77	ground-NPN
44	-69.5	ground-NPN
41.5	-81.5	ground-NPN
38.5	-111	ground-NPN
40.5	-77	ground-NPN
44	-70	ground-NPN
36.5	-82	ground-NPN
33.5	-112	ground-NPN
43	-71	ground-NPN
45	-93.5	ground-NPN
35.5	-84	ground-NPN
42.5	-76.5	ground-NPN
38.5	-122.5	ground-NPN
37.5	-122	ground-NPN
35	-106.5	ground-NPN
44.5	-71	ground-NPN
44	-71.5	ground-NPN
41.5	-74	ground-NPN
33.5	-117.5	ground-NPN
36	-82	ground-NPN
45.5	-123	ground-NPN
42.5	-74	ground-NPN
44	-74	ground-NPN
44	-96.5	ground-NPN
38	-86	ground-NPN
42.5	-71.5	ground-NPN
36	-78.5	ground-NPN
40.5	-74	ground-NPN
41.5	-70	ground-NPN
34.5	-112.5	ground-NPN
34	-83.5	ground-NPN
48	-124	ground-NPN
44.5	-122.5	ground-NPN
41	-73.5	ground-NPN
39	-79.5	ground-NPN
48.5	-121	ground-NPN
45	-69.5	ground-NPN
34.5	-106.5	ground-NPN
35	-113	ground-NPN
40.5	-104.5	ground-NPN
35.5	-82.5	ground-NPN
42.5	-73.5	ground-NPN
45	-123	ground-NPN
35	-81	ground-NPN
49.5	-124.5	ground-NPN
58	-152.5	ground-NPN
71.5	-156.5	ground-NPN
37.5	-80	ground-NPN
34.5	-107	ground-NPN
36	-84	ground-NPN
35.82	-106.31	meta-analysis
46.77	9.87	meta-analysis
41.78	111.9	meta-analysis
68.35	18.49	meta-analysis
71.3	-156.78	meta-analysis
78.87	-75.8	meta-analysis
79.12	-80.67	meta-analysis
74.72	-94.82	meta-analysis
55.88	-98.33	meta-analysis
37.59	127.03	meta-analysis
36.95	100.85	meta-analysis
31.27	92.1	meta-analysis
68.63	-149.32	meta-analysis
48.85	-70.33	meta-analysis
48.13	-71.15	meta-analysis
30.69	91.02	meta-analysis
38.55	100.28	meta-analysis
37.5	115.4	meta-analysis
37.5	101.2	meta-analysis
51.32	4.35	meta-analysis
31.44	92.02	meta-analysis
44.7	123.77	meta-analysis
35.49	-106.18	meta-analysis
47.36	8.46	meta-analysis
44.23	-122.22	meta-analysis
35.9	-84.33	meta-analysis
37.58	127.02	meta-analysis
41.64	23.59	meta-analysis
43.26	23.24	meta-analysis
41.68	23.01	meta-analysis
50.13	12.18	meta-analysis
48.46	10.06	meta-analysis
47.85	12.88	meta-analysis
-36.86	147.28	meta-analysis
36.83	116.57	meta-analysis
42.68	141.61	meta-analysis
46.52	-92.5	meta-analysis
47.92	-92.5	meta-analysis
-36.53	147.18	meta-analysis
68.35	18.5	meta-analysis
71.32	-156.62	meta-analysis
40.67	-77.9	meta-analysis
68.63	-149.6	meta-analysis
62.78	30.97	meta-analysis
32.1	76.57	meta-analysis
47.36	8.45	meta-analysis
36.1	140.1	meta-analysis
48.93	119.69	meta-analysis
43.94	115.86	meta-analysis
39.78	108.66	meta-analysis
38.5	103.5	meta-analysis
68.62	-149.32	meta-analysis
30.34	91.07	meta-analysis
36.03	-79.07	meta-analysis
48.22	-71.25	meta-analysis
46.68	-92.52	meta-analysis
47.95	-91.76	meta-analysis
44.06	4.43	meta-analysis
55.85	-3.13	meta-analysis
42.67	141.6	meta-analysis
44.8	142.23	meta-analysis
63.88	-149.23	meta-analysis
30.67	104.06	meta-analysis
67.8	-50.2	meta-analysis
67.64	-50.2	meta-analysis
28.6	78.2	meta-analysis
48.42	-71.06	meta-analysis
41.18	-104.9	meta-analysis
47.5	-93.48	meta-analysis
64.12	19.45	meta-analysis
40.68	-77.9	meta-analysis
46.67	-92.52	meta-analysis
34.58	-97.31	meta-analysis
42	-110.67	meta-analysis
32.8	102.55	meta-analysis
30.71	91.05	meta-analysis
47.46	16.11	meta-analysis
39.18	16.2	meta-analysis
43.49	19.35	meta-analysis
29.17	93.2	meta-analysis
41.77	123.43	meta-analysis
42.54	-72.18	meta-analysis
36.68	-109.42	meta-analysis
32.98	104.02	meta-analysis
42.41	117.25	meta-analysis
44.7	123.76	meta-analysis
38.67	-109.42	meta-analysis
31.64	92.02	meta-analysis
48.15	11.5	meta-analysis
37.6	101.2	meta-analysis
31.44	92.016	meta-analysis
39.9	116.47	meta-analysis
39.13	115.67	meta-analysis
31.49	91.44	meta-analysis
41.85	124.91	meta-analysis
35.97	101.88	meta-analysis
37.62	101.2	meta-analysis
31.6	110.45	meta-analysis
37.75	100.08	meta-analysis
30.77	90.98	meta-analysis
51.16	4.41	meta-analysis
41.85	124.9	meta-analysis
78.88	-75.92	meta-analysis
38.31	-109.28	meta-analysis
30.45	91.68	meta-analysis
47.37	8.55	meta-analysis
44.13	116.33	meta-analysis
29.35	117.22	meta-analysis

## Sheet: Main Article Figure 2
ArticleID	N	Species	class	Sensitivity	vi	FC	FN	FP	SLA	LA	FC_FN	FN_FP	LT	FDMC	LLS	Cluster_type
Adams et al., 2015	1	Pinus_edulis	leafout	3.94375	0.5	505.203	11.8703	1.522	4.24954		41.5988	7.525		0.445239	66	Conservative
Adams et al., 2015	2	Pinus_edulis	leafout	3.78542	0.5	505.203	11.8703	1.522	4.24954		41.5988	7.525		0.445239	66	Conservative
Adams et al., 2015	3	Pinus_edulis	leafout	1.974	0.5	505.203	11.8703	1.522	4.24954		41.5988	7.525		0.445239	66	Conservative
Adams et al., 2015	4	Pinus_edulis	leafout	4.008	0.5	505.203	11.8703	1.522	4.24954		41.5988	7.525		0.445239	66	Conservative
Adams et al., 2015	5	Pinus_edulis	leafout	3.536	0.5	505.203	11.8703	1.522	4.24954		41.5988	7.525		0.445239	66	Conservative
Adams et al., 2015	6	Pinus_edulis	leafout	4.478	0.5	505.203	11.8703	1.522	4.24954		41.5988	7.525		0.445239	66	Conservative
Anadon-Rosell et al., 2014	7	Empetrum_hermaphroditum	leafout	-0.2	0.2
Anadon-Rosell et al., 2014	8	Empetrum_hermaphroditum	leafout		0.2
Anadon-Rosell et al., 2014	9	Vaccinium_gaultherioides	leafout	0.744444	0.2
Anadon-Rosell et al., 2014	10	Vaccinium_gaultherioides	leafout	-1.02222	0.2
Anadon-Rosell et al., 2014	11	Vaccinium_myrtillus	leafout	1.02222	0.2	499.208	19.3745	1.53249	19.9083	72.8755	26.4129	10.3578	0.188926	0.387091	3.5	Intermediate
Anadon-Rosell et al., 2014	12	Vaccinium_myrtillus	leafout	-0.133333	0.2	499.208	19.3745	1.53249	19.9083	72.8755	26.4129	10.3578	0.188926	0.387091	3.5	Intermediate
Bai et al., 2022	13	Stipa_breviflora	leafout	-1.03846	0.333333	461.196	19.724	1.114	4.50167							Intermediate
Bai et al., 2022	14	Stipa_breviflora	leafout	0.338462	0.333333	461.196	19.724	1.114	4.50167							Intermediate
Bai et al., 2022	15	Stipa_breviflora	leafout	-6.83077	0.333333	461.196	19.724	1.114	4.50167							Intermediate
Bjorkman et al., 2017	16	Oxyria_digy	leafout	-0.184615	0.666667
Bjorkman et al., 2017	17	Oxyria_digy	leafout	-0.298462	0.666667
Bjorkman et al., 2017	18	Oxyria_digy	leafout	-0.461538	0.666667
Bjorkman et al., 2017	19	Oxyria_digy	leafout	-0.347692	0.666667
Bjorkman et al., 2017	20	Oxyria_digy	leafout	-0.0492308	0.666667
Bjorkman et al., 2017	21	Papaver_radicatum	leafout	-0.553846	0.666667		29.2132	2.99894	14.2639	174.264		10.2268		0.289269
Bjorkman et al., 2017	22	Papaver_radicatum	leafout	-0.661538	0.666667		29.2132	2.99894	14.2639	174.264		10.2268		0.289269
Bjorkman et al., 2017	23	Papaver_radicatum	leafout	0.0646154	0.666667		29.2132	2.99894	14.2639	174.264		10.2268		0.289269
Bronson et al., 2009	24	Picea_mariana	leafout	-1.66667	0.5	491.696	9.10538	1.09961	4.96667	312.846	51.6818	8.4031		0.222072	58.5	Conservative
Bronson et al., 2009	25	Picea_mariana	leafout	0.645161	0.5	491.696	9.10538	1.09961	4.96667	312.846	51.6818	8.4031		0.222072	58.5	Conservative
Bronson et al., 2009	26	Picea_mariana	leafout	-1.32075	0.5	491.696	9.10538	1.09961	4.96667	312.846	51.6818	8.4031		0.222072	58.5	Conservative
Bronson et al., 2009	27	Picea_mariana	leafout	-0.444444	0.5	491.696	9.10538	1.09961	4.96667	312.846	51.6818	8.4031		0.222072	58.5	Conservative
Chang et al., 2018	28	Pinus_densiflora	leafout	-4.25	0.666667		12.2363	1.08371				11.5995			24
Chang et al., 2018	29	Pinus_densiflora	leafout	-3.675	0.666667		12.2363	1.08371				11.5995			24
Chang et al., 2018	30	Pinus_densiflora	leafout	-2.18214	0.666667		12.2363	1.08371				11.5995			24
Chang et al., 2018	31	Pinus_densiflora	leafout	-3.91071	0.666667		12.2363	1.08371				11.5995			24
Chang et al., 2018	32	Pinus_densiflora	leafout	-2.98929	0.666667		12.2363	1.08371				11.5995			24
Chang et al., 2018	33	Pinus_densiflora	leafout	-4.13929	0.666667		12.2363	1.08371				11.5995			24
Chang et al., 2020	34	Pinus_koraiensis	leafout	-3.19	0.4	489.957	12.2395	1.52074		137.5	42.91	8.71169		0.329418
Chang et al., 2020	35	Pinus_koraiensis	leafout	-3.36	0.4	489.957	12.2395	1.52074		137.5	42.91	8.71169		0.329418
Chang et al., 2020	36	Pinus_koraiensis	leafout	-3.14667	0.4	489.957	12.2395	1.52074		137.5	42.91	8.71169		0.329418
Chang et al., 2020	37	Pinus_koraiensis	leafout	-3.49	0.4	489.957	12.2395	1.52074		137.5	42.91	8.71169		0.329418
Chen et al., 2020	38	Artemisia_scoparia	leafout	1.17273	0.5	444.574	21.9268	2.47365	15.4057	22.1111	29.4354	8.78269		0.227629	6
Chen et al., 2020	39	Gentia_squarrosa	leafout	-6.80909	0.5
Chen et al., 2020	40	Heteropappus_altaicus	leafout	2.33636	0.5
Chen et al., 2020	41	Kobresia_humilis	leafout	-4.4	0.5	451.084	24.8242	0.924608	13.0848	147.041	18.9393			0.511861
Chen et al., 2020	42	Koeleria_cristata	leafout	-4.67273	0.5
Chen et al., 2020	43	Medicago_ruthenica	leafout	-4.67273	0.5	446.141	29.1957	1.63069	18.8983	128.5	18.6487	16.1829		0.368872	6	Intermediate
Chen et al., 2020	44	Poa_crymophila	leafout	-6.67273	0.5
Chen et al., 2020	45	Stipa_krylovii	leafout	-4.19091	0.5	445.424	18.9875	1.21869	16.2575	171.769	29.8219	16.0415		0.486483	6	Intermediate
Chen et al., 2020	2314	Poa_crymophila	leafcolor	1.54545	0.333333
Chen et al., 2020	2315	Koeleria_cristata	leafcolor	0.309091	0.333333
Chen et al., 2020	2316	Medicago_ruthenica_	leafcolor	0.545455	0.333333	446.141	29.1957	1.63069	18.8983	128.5	18.6487	16.1829		0.368872	6	Intermediate
Chen et al., 2020	2313	Stipa_krylovii	leafcolor	2.55455	0.333333	445.424	18.9875	1.21869	16.2575	171.769	29.8219	16.0415		0.486483	6	Intermediate
Chen et al., 2020	2318	Artemisia_scoparia	leafcolor	3.87273	0.333333	444.574	21.9268	2.47365	15.4057	22.1111	29.4354	8.78269		0.227629	6	Intermediate
Chen et al., 2020	2319	Heteropappus_altaicus	leafcolor	5.10909	0.333333
Chen et al., 2020	2320	Gentia_squarrosa	leafcolor	-6.10909	0.333333
Chen et al., 2020	2317	Kobresia_humilis	leafcolor	2.86364	0.333333	451.084	24.8242	0.924608	13.0848	147.041	18.9393			0.511861
Chen, 2023	3032	Euphorbia_esula	leafcolor	-3.51906	0.4	443.822	22.6444	1.11207	15.962	294.522			0.198	0.332096	6	Intermediate
Chen, 2023	3030	Pleurospermum_camtschaticum	leafcolor	-3.51906	0.4
Chen, 2023	3029	Poa_pachyantha	leafcolor	-3.51906	0.4
Chen, 2023	3033	Potentilla_fragarioides	leafcolor	-3.51906	0.4				15.3401	224.299
Chen, 2023	3028	Anemone_rivularis	leafcolor	-3.51906	0.4	453.4	21.7	1.13276	15.3014					0.284695		Intermediate
Chen, 2023	3031	Anemone_obtusiloba	leafcolor	-3.51906	0.4	451.64	20.5733	0.897458	16.0611	165.744				0.268632		Intermediate
Chen, 2023	1875	Anemone_obtusiloba	leafout	-6.51249	0.4	451.64	20.5733	0.897458	16.0611	165.744				0.268632		Intermediate
Chen, 2023	1870	Kobresia_graminifolia	leafout	-6.51249	0.4
Chen, 2023	3026	Elymus_nutans	leafcolor	-3.51906	0.4	446.501	22.2104	1.7939	17.1079		19.8196	5.60771	0.1695	0.42843		Intermediate
Chen, 2023	3027	Koeleria_cristata	leafcolor	-3.51906	0.4
Chen, 2023	1878	Delphinium_kamaonense	leafout	-6.51249	0.4
Chen, 2023	1874	Pleurospermum_camtschaticum	leafout	-6.51249	0.4
Chen, 2023	3025	Kobresia_graminifolia	leafcolor	-3.51906	0.4
Chen, 2023	1877	Potentilla_fragarioides	leafout	-6.51249	0.4				15.3401	224.299
Chen, 2023	1876	Euphorbia_esula	leafout	-6.51249	0.4	443.822	22.6444	1.11207	15.962	294.522			0.198	0.332096	6	Intermediate
Chen, 2023	1873	Poa_pachyantha	leafout	-6.51249	0.4
Chen, 2023	3034	Delphinium_kamaonense	leafcolor	-3.51906	0.4
Chen, 2023	1872	Anemone_rivularis	leafout	-6.51249	0.4	453.4	21.7	1.13276	15.3014					0.284695		Intermediate
Chen, 2023	1871	Elymus_nutans	leafout	-6.51249	0.4	446.501	22.2104	1.7939	17.1079		19.8196	5.60771	0.1695	0.42843		Intermediate
Cui et al., 2017	46	Koenigia_islandica	leafout	3.76699	0.25		29.3937	2.97908				9.86671
Cui et al., 2017	2241	Koenigia_islandica	leafcolor	13.7379	0.5		29.3937	2.97908				9.86671
Darrouzet‐Nardi et al., 2018	47	Betula_nana	leafout	-1.22857	0.4	491.836	21.4338	2.18012	12.3192	97.5912	26.9717	10.9222	0.261	0.438776	3.05885	Intermediate
Darrouzet‐Nardi et al., 2018	48	Betula_nana	leafout	-0.492857	0.4	491.836	21.4338	2.18012	12.3192	97.5912	26.9717	10.9222	0.261	0.438776	3.05885	Intermediate
Darrouzet‐Nardi et al., 2018	58	Carex_bigelowii	leafout	-1.40714	0.4	462.652	21.5121	2.37511	18.6675	186.9	25.7049	10.7968		0.353456	3.61539	Intermediate
Darrouzet‐Nardi et al., 2018	59	Eriophorum_vaginatum	leafout		0.4	466.144	18.6494	1.94213	10.1874	281.562		10.2319		0.373526	10.2856	Intermediate
Darrouzet‐Nardi et al., 2018	60	Eriophorum_vaginatum	leafout		0.4	466.144	18.6494	1.94213	10.1874	281.562		10.2319		0.373526	10.2856	Intermediate
Darrouzet‐Nardi et al., 2018	61	Eriophorum_vaginatum	leafout	0.6	0.4	466.144	18.6494	1.94213	10.1874	281.562		10.2319		0.373526	10.2856	Intermediate
Darrouzet‐Nardi et al., 2018	62	Eriophorum_vaginatum	leafout	-0.05	0.4	466.144	18.6494	1.94213	10.1874	281.562		10.2319		0.373526	10.2856	Intermediate
Darrouzet‐Nardi et al., 2018	63	Eriophorum_vaginatum	leafout	-1.47143	0.4	466.144	18.6494	1.94213	10.1874	281.562		10.2319		0.373526	10.2856	Intermediate
Darrouzet‐Nardi et al., 2018	64	Eriophorum_vaginatum	leafout	-0.378571	0.4	466.144	18.6494	1.94213	10.1874	281.562		10.2319		0.373526	10.2856	Intermediate
Darrouzet‐Nardi et al., 2018	65	Salix_pulchra	leafout	-0.714286	0.4	490.663	29.0549	1.77413	11.6345	325.764	17.2524	7.97968		0.515509	3.6	Intermediate
Darrouzet‐Nardi et al., 2018	66	Salix_pulchra	leafout	-1.02857	0.4	490.663	29.0549	1.77413	11.6345	325.764	17.2524	7.97968		0.515509	3.6	Intermediate
Darrouzet‐Nardi et al., 2018	67	Salix_pulchra	leafout	-1.35	0.4	490.663	29.0549	1.77413	11.6345	325.764	17.2524	7.97968		0.515509	3.6	Intermediate
Darrouzet‐Nardi et al., 2018	68	Salix_pulchra	leafout	-2.04286	0.4	490.663	29.0549	1.77413	11.6345	325.764	17.2524	7.97968		0.515509	3.6	Intermediate
Darrouzet‐Nardi et al., 2018	69	Salix_pulchra	leafout	-0.407143	0.4	490.663	29.0549	1.77413	11.6345	325.764	17.2524	7.97968		0.515509	3.6	Intermediate
Darrouzet‐Nardi et al., 2018	70	Salix_pulchra	leafout	-0.585714	0.4	490.663	29.0549	1.77413	11.6345	325.764	17.2524	7.97968		0.515509	3.6	Intermediate
Darrouzet‐Nardi et al., 2018	52	Betula_nana	leafout	-1.12857	0.4	491.836	21.4338	2.18012	12.3192	97.5912	26.9717	10.9222	0.261	0.438776	3.05885	Intermediate
Darrouzet‐Nardi et al., 2018	49	Betula_nana	leafout	-1.95714	0.4	491.836	21.4338	2.18012	12.3192	97.5912	26.9717	10.9222	0.261	0.438776	3.05885	Intermediate
Darrouzet‐Nardi et al., 2018	57	Carex_bigelowii	leafout	-0.335714	0.4	462.652	21.5121	2.37511	18.6675	186.9	25.7049	10.7968		0.353456	3.61539	Intermediate
Darrouzet‐Nardi et al., 2018	51	Betula_nana	leafout	-1.57857	0.4	491.836	21.4338	2.18012	12.3192	97.5912	26.9717	10.9222	0.261	0.438776	3.05885	Intermediate
Darrouzet‐Nardi et al., 2018	56	Carex_bigelowii	leafout	-1.72857	0.4	462.652	21.5121	2.37511	18.6675	186.9	25.7049	10.7968		0.353456	3.61539	Intermediate
Darrouzet‐Nardi et al., 2018	53	Carex_bigelowii	leafout	-0.05	0.4	462.652	21.5121	2.37511	18.6675	186.9	25.7049	10.7968		0.353456	3.61539	Intermediate
Darrouzet‐Nardi et al., 2018	50	Betula_nana	leafout	-2.43571	0.4	491.836	21.4338	2.18012	12.3192	97.5912	26.9717	10.9222	0.261	0.438776	3.05885	Intermediate
Darrouzet‐Nardi et al., 2018	55	Carex_bigelowii	leafout	1.75	0.4	462.652	21.5121	2.37511	18.6675	186.9	25.7049	10.7968		0.353456	3.61539	Intermediate
Darrouzet‐Nardi et al., 2018	54	Carex_bigelowii	leafout	-0.585714	0.4	462.652	21.5121	2.37511	18.6675	186.9	25.7049	10.7968		0.353456	3.61539	Intermediate
De Barba et al., 2016	71	Picea_mariana	leafout	-0.75	0.666667	491.696	9.10538	1.09961	4.96667	312.846	51.6818	8.4031		0.222072	58.5	Conservative
De Barba et al., 2016	72	Picea_mariana	leafout	-0.5	0.666667	491.696	9.10538	1.09961	4.96667	312.846	51.6818	8.4031		0.222072	58.5	Conservative
De Barba et al., 2016	74	Picea_mariana	leafout	-0.25	0.666667	491.696	9.10538	1.09961	4.96667	312.846	51.6818	8.4031		0.222072	58.5	Conservative
De Barba et al., 2016	75	Picea_mariana	leafout		0.666667	491.696	9.10538	1.09961	4.96667	312.846	51.6818	8.4031		0.222072	58.5	Conservative
De Barba et al., 2016	76	Picea_mariana	leafout	0.25	0.666667	491.696	9.10538	1.09961	4.96667	312.846	51.6818	8.4031		0.222072	58.5	Conservative
De Barba et al., 2016	73	Picea_mariana	leafout	-0.25	0.666667	491.696	9.10538	1.09961	4.96667	312.846	51.6818	8.4031		0.222072	58.5	Conservative
De Barba et al., 2016	78	Picea_mariana	leafout	-0.5	0.666667	491.696	9.10538	1.09961	4.96667	312.846	51.6818	8.4031		0.222072	58.5	Conservative
De Barba et al., 2016	77	Picea_mariana	leafout		0.666667	491.696	9.10538	1.09961	4.96667	312.846	51.6818	8.4031		0.222072	58.5	Conservative
Didion-Gency et al., 2023	3036	Quercus_pubescens_Willd.	leafcolor	-0.666667	0.5
Didion-Gency et al., 2023	3035	Fagus_sylvatica_L.	leafcolor	-0.133333	0.5
Didion-Gency et al., 2023	1894	Fagus_sylvatica_L	leafout	-1.87755	0.5											Acquisitive
Didion-Gency et al., 2023	1895	Quercus_pubescens_Willd.	leafout	-3.26531	0.5
Dorji et al., 2013	84	Potentilla_fruticosa	leafout	7.72174	0.5
Dorji et al., 2013	88	Potentilla_saunderis	leafout	5.5913	0.5
Dorji et al., 2013	85	Potentilla_fruticosa	leafout	1.73913	0.5
Dorji et al., 2013	87	Potentilla_saunderis	leafout	2.4	0.5
Dorji et al., 2013	79	Astragalus_rigidulus	leafout	-3.72174	0.5
Dorji et al., 2013	80	Astragalus_rigidulus	leafout	-2.3913	0.5
Dorji et al., 2013	81	Astragalus_rigidulus	leafout	3.73913	0.5
Dorji et al., 2013	82	Astragalus_rigidulus	leafout	4.26957	0.5
Dorji et al., 2013	83	Potentilla_fruticosa	leafout	-0.26087	0.5
Dorji et al., 2013	86	Potentilla_fruticosa	leafout	1.07826	0.5
Dorji et al., 2013	90	Potentilla_saunderis	leafout	5.46957	0.5
Dorji et al., 2013	89	Potentilla_saunderis	leafout	0.808696	0.5
Du et al., 2019	91	Picea_crassifolia	leafout	-1.2	0.5			1.14	2.5						66
Du et al., 2019	92	Picea_crassifolia	leafout	-4.85	0.5			1.14	2.5						66
Du et al., 2022	95	Triticum_aestivum	leafout	-4.64583	0.666667	437.085	36.2746	5.12289	21.3113			30.5882		0.248303		Acquisitive
Du et al., 2022	94	Triticum_aestivum	leafout	-3.66613	0.666667	437.085	36.2746	5.12289	21.3113			30.5882		0.248303		Acquisitive
Du et al., 2022	93	Triticum_aestivum	leafout	-4.22041	0.666667	437.085	36.2746	5.12289	21.3113			30.5882		0.248303		Acquisitive
Duan, 2012	98	Carex_scabrirostris	leafout	-2.2875	0.5
Duan, 2012	97	Carex_scabrirostris	leafout	-0.16875	0.4
Duan, 2012	102	Elymus_nutans	leafout	-4.2125	0.5	446.501	22.2104	1.7939	17.1079		19.8196	5.60771	0.1695	0.42843		Intermediate
Duan, 2012	100	Elymus_nutans	leafout	-2.10625	0.4	446.501	22.2104	1.7939	17.1079		19.8196	5.60771	0.1695	0.42843		Intermediate
Duan, 2012	101	Elymus_nutans	leafout	-1.8375	0.4	446.501	22.2104	1.7939	17.1079		19.8196	5.60771	0.1695	0.42843		Intermediate
Duan, 2012	110	Gentia_straminea	leafout	-5.50625	0.5
Duan, 2012	111	Gentia_straminea	leafout	-3.74375	0.5
Duan, 2012	112	Halopestes_tricuspis	leafout	-2.89375	1
Duan, 2012	113	Halopestes_tricuspis	leafout	-4.53125	0.4
Duan, 2012	114	Halopestes_tricuspis	leafout	-3.7625	0.5
Duan, 2012	115	Halopestes_tricuspis	leafout	-7.01875	0.5
Duan, 2012	103	Elymus_nutans	leafout	-3.99375	0.5	446.501	22.2104	1.7939	17.1079		19.8196	5.60771	0.1695	0.42843		Intermediate
Duan, 2012	104	Gentia_grumii	leafout	-2.3625	1
Duan, 2012	105	Gentia_grumii	leafout	-3.54375	0.4
Duan, 2012	106	Gentia_grumii	leafout	-4.31875	0.5
Duan, 2012	107	Gentia_grumii	leafout	-6	0.5
Duan, 2012	108	Gentia_straminea	leafout	-2.6625	1
Duan, 2012	109	Gentia_straminea	leafout	-3.2625	0.4
Duan, 2012	123	Oxytropis_ochrocephala	leafout	-3.1125	0.5	440.897	38.7643	1.8985	9.33458		17.7243			0.311072		Intermediate
Duan, 2012	124	Potentilla_anserine	leafout	-2.5875	0.4
Duan, 2012	125	Potentilla_anserine	leafout	-2.35625	0.4
Duan, 2012	126	Potentilla_anserine	leafout	-2.09375	0.4
Duan, 2012	127	Potentilla_anserine	leafout	-2.625	0.4
Duan, 2012	128	Potentilla_anserine	leafout	-4.91875	0.5
Duan, 2012	116	Kobresia_humilis	leafout	-2.6625	0.4	451.084	24.8242	0.924608	13.0848	147.041	18.9393			0.511861
Duan, 2012	117	Kobresia_humilis	leafout	-3.25625	0.4	451.084	24.8242	0.924608	13.0848	147.041	18.9393			0.511861
Duan, 2012	118	Kobresia_humilis	leafout	-2.8125	0.5	451.084	24.8242	0.924608	13.0848	147.041	18.9393			0.511861
Duan, 2012	119	Kobresia_humilis	leafout	-6.3	0.5	451.084	24.8242	0.924608	13.0848	147.041	18.9393			0.511861
Duan, 2012	120	Oxytropis_ochrocephala	leafout	-1.4	1	440.897	38.7643	1.8985	9.33458		17.7243			0.311072		Intermediate
Duan, 2012	121	Oxytropis_ochrocephala	leafout	-1.94375	0.4	440.897	38.7643	1.8985	9.33458		17.7243			0.311072		Intermediate
Duan, 2012	122	Oxytropis_ochrocephala	leafout	-3.60625	0.5	440.897	38.7643	1.8985	9.33458		17.7243			0.311072		Intermediate
Duan, 2012	96	Carex_scabrirostris	leafout	-0.8375	0.4
Duan, 2012	137	Saussurea_superba	leafout	-2.65625	0.4
Duan, 2012	138	Saussurea_superba	leafout	-4.2125	0.5
Duan, 2012	99	Carex_scabrirostris	leafout	-3.74375	0.5
Duan, 2012	140	Scirpus_distigmaticus	leafout	-1.90625	0.4
Duan, 2012	141	Scirpus_distigmaticus	leafout	-2.575	0.4
Duan, 2012	142	Scirpus_distigmaticus	leafout	-4.5125	0.5
Duan, 2012	143	Scirpus_distigmaticus	leafout	-3.64375	0.5
Duan, 2012	144	Stipa_alinea	leafout	-1.73125	1
Duan, 2012	145	Stipa_alinea	leafout	-0.73125	0.4
Duan, 2012	146	Stipa_alinea	leafout	-3.48125	0.4
Duan, 2012	147	Stipa_alinea	leafout	-3.29375	0.5
Duan, 2012	148	Taraxacum_mongolicum	leafout	-1.4	1	454.883	26.175	1.34945	18.4286	547.469	23.927			0.203051	6	Intermediate
Duan, 2012	149	Taraxacum_mongolicum	leafout	-1.1125	0.4	454.883	26.175	1.34945	18.4286	547.469	23.927			0.203051	6	Intermediate
Duan, 2012	150	Taraxacum_mongolicum	leafout	-3.65625	0.5	454.883	26.175	1.34945	18.4286	547.469	23.927			0.203051	6	Intermediate
Duan, 2012	151	Taraxacum_mongolicum	leafout	-3.41875	0.5	454.883	26.175	1.34945	18.4286	547.469	23.927			0.203051	6	Intermediate
Duan, 2012	152	Thalictrum_alpinum	leafout	-1.01875	0.4	445.463	21.8061	2.43457	18.8526	212.319	23.605	11.2981		0.338526		Intermediate
Duan, 2012	153	Thalictrum_alpinum	leafout	-1.10625	0.4	445.463	21.8061	2.43457	18.8526	212.319	23.605	11.2981		0.338526		Intermediate
Duan, 2012	154	Thalictrum_alpinum	leafout	-3.425	0.5	445.463	21.8061	2.43457	18.8526	212.319	23.605	11.2981		0.338526		Intermediate
Duan, 2012	155	Thalictrum_alpinum	leafout	-3.1875	0.5	445.463	21.8061	2.43457	18.8526	212.319	23.605	11.2981		0.338526		Intermediate
Duan, 2012	2258	Gentia_straminea	leafcolor	3.59375	0.5
Duan, 2012	2259	Oxytropis_ochrocephala	leafcolor	3.94375	0.5	440.897	38.7643	1.8985	9.33458		17.7243			0.311072		Intermediate
Duan, 2012	2260	Thalictrum_alpinum	leafcolor	4.4	0.5	445.463	21.8061	2.43457	18.8526	212.319	23.605	11.2981		0.338526		Intermediate
Duan, 2012	2261	Scirpus_distigmaticus	leafcolor	3.2875	0.5
Duan, 2012	2262	Potentilla_anserine	leafcolor	4	0.5
Duan, 2012	2263	Carex_scabrirostris	leafcolor	3.9	0.5
Duan, 2012	2264	Elymus_nutans	leafcolor	3.975	0.5	446.501	22.2104	1.7939	17.1079		19.8196	5.60771	0.1695	0.42843		Intermediate
Duan, 2012	2265	Potentilla_anserine	leafcolor	4.9125	0.5
Duan, 2012	2266	Kobresia_humilis	leafcolor	3.825	0.5	451.084	24.8242	0.924608	13.0848	147.041	18.9393			0.511861
Duan, 2012	2267	Stipa_aliena	leafcolor	3.675	0.5	450.283	21.3779	0.897627	9.73522		21.2262			0.581633		Intermediate
Duan, 2012	2268	Potentilla_nivea	leafcolor	3.98125	0.5	467.915	26.0838	2.13875	12.7101	361.818		13.4185	0.227	0.328476		Intermediate
Duan, 2012	2269	Halopestes_tricuspis	leafcolor	3.7	0.5
Duan, 2012	2270	Gentia_grumii	leafcolor	1.6	0.5
Duan, 2012	2271	Taraxacum_mongolicum	leafcolor	3.14375	0.5	454.883	26.175	1.34945	18.4286	547.469	23.927			0.203051	6	Intermediate
Duan, 2012	2272	Saussurea_superba	leafcolor	3.475	0.5
Duan, 2012	2273	Gentia_straminea	leafcolor	2.89375	0.5
Duan, 2012	2274	Oxytropis_ochrocephala	leafcolor	3.25	0.5	440.897	38.7643	1.8985	9.33458		17.7243			0.311072		Intermediate
Duan, 2012	2275	Thalictrum_alpinum	leafcolor	3.98125	0.5	445.463	21.8061	2.43457	18.8526	212.319	23.605	11.2981		0.338526		Intermediate
Duan, 2012	2276	Scirpus_distigmaticus	leafcolor	3.04375	0.5
Duan, 2012	2277	Potentilla_anserine	leafcolor	5.45625	0.5
Duan, 2012	2278	Carex_scabrirostris	leafcolor	3.1	0.5
Duan, 2012	2279	Elymus_nutans	leafcolor	4.41875	0.5	446.501	22.2104	1.7939	17.1079		19.8196	5.60771	0.1695	0.42843		Intermediate
Duan, 2012	2280	Potentilla_anserine	leafcolor	5.075	0.5
Duan, 2012	139	Saussurea_superba	leafout	-3.49375	0.5
Duan, 2012	2282	Stipa_aliena	leafcolor	4.85	0.5	450.283	21.3779	0.897627	9.73522		21.2262			0.581633		Intermediate
Duan, 2012	2283	Potentilla_nivea	leafcolor	6.7	0.5	467.915	26.0838	2.13875	12.7101	361.818		13.4185	0.227	0.328476		Intermediate
Duan, 2012	2284	Halopestes_tricuspis	leafcolor	7.03125	0.5
Duan, 2012	2285	Gentia_grumii	leafcolor	1.48125	0.5
Duan, 2012	2286	Taraxacum_mongolicum	leafcolor	1.5375	0.5	454.883	26.175	1.34945	18.4286	547.469	23.927			0.203051	6	Intermediate
Duan, 2012	2287	Saussurea_superba	leafcolor	2.36875	0.5
Duan, 2012	2288	Gentia_straminea	leafcolor	3.03125	0.5
Duan, 2012	2289	Oxytropis_ochrocephala	leafcolor	2.55	0.5	440.897	38.7643	1.8985	9.33458		17.7243			0.311072		Intermediate
Duan, 2012	2290	Thalictrum_alpinum	leafcolor	9.3625	0.5	445.463	21.8061	2.43457	18.8526	212.319	23.605	11.2981		0.338526		Intermediate
Duan, 2012	2291	Scirpus_distigmaticus	leafcolor	8.275	0.5
Duan, 2012	2252	Stipa_aliena	leafcolor	4.01875	0.5	450.283	21.3779	0.897627	9.73522		21.2262			0.581633		Intermediate
Duan, 2012	2253	Potentilla_nivea	leafcolor	4.425	0.5	467.915	26.0838	2.13875	12.7101	361.818		13.4185	0.227	0.328476		Intermediate
Duan, 2012	2254	Halopestes_tricuspis	leafcolor	4.575	0.5
Duan, 2012	2255	Gentia_grumii	leafcolor	3.00625	0.5
Duan, 2012	2256	Taraxacum_mongolicum	leafcolor	4.225	0.5	454.883	26.175	1.34945	18.4286	547.469	23.927			0.203051	6	Intermediate
Duan, 2012	2257	Saussurea_superba	leafcolor	3.76875	0.5
Duan, 2012	2298	Potentilla_nivea	leafcolor	4.1	0.5	467.915	26.0838	2.13875	12.7101	361.818		13.4185	0.227	0.328476		Intermediate
Duan, 2012	2299	Halopestes_tricuspis	leafcolor	4.28125	0.5
Duan, 2012	2300	Gentia_grumii	leafcolor	3.29375	0.5
Duan, 2012	2301	Taraxacum_mongolicum	leafcolor	4.7375	0.5	454.883	26.175	1.34945	18.4286	547.469	23.927			0.203051	6	Intermediate
Duan, 2012	2302	Saussurea_superba	leafcolor	4.96875	0.5
Duan, 2012	2303	Gentia_straminea	leafcolor	3.19375	0.5
Duan, 2012	2304	Oxytropis_ochrocephala	leafcolor	1.95	0.5	440.897	38.7643	1.8985	9.33458		17.7243			0.311072		Intermediate
Duan, 2012	2305	Thalictrum_alpinum	leafcolor	4.84375	0.5	445.463	21.8061	2.43457	18.8526	212.319	23.605	11.2981		0.338526		Intermediate
Duan, 2012	2306	Scirpus_distigmaticus	leafcolor	5.525	0.5
Duan, 2012	2307	Potentilla_anserine	leafcolor	8.2125	0.5
Duan, 2012	2308	Carex_scabrirostris	leafcolor	2.99375	0.5
Duan, 2012	2309	Elymus_nutans	leafcolor	6.1875	0.5	446.501	22.2104	1.7939	17.1079		19.8196	5.60771	0.1695	0.42843		Intermediate
Duan, 2012	2310	Potentilla_anserine	leafcolor	4.4875	0.5
Duan, 2012	2311	Kobresia_humilis	leafcolor	3.4	0.5	451.084	24.8242	0.924608	13.0848	147.041	18.9393			0.511861
Duan, 2012	132	Potentilla_nivea	leafout	-2.49375	1	467.915	26.0838	2.13875	12.7101	361.818		13.4185	0.227	0.328476
Duan, 2012	129	Potentilla_anserine	leafout	-4.3125	0.5
Duan, 2012	130	Potentilla_anserine	leafout	-4.225	0.5
Duan, 2012	131	Potentilla_anserine	leafout	-4.4	0.5
Duan, 2012	136	Saussurea_superba	leafout	-1.55	1
Duan, 2012	133	Potentilla_nivea	leafout	-2.78125	0.4	467.915	26.0838	2.13875	12.7101	361.818		13.4185	0.227	0.328476
Duan, 2012	134	Potentilla_nivea	leafout	-4.61875	0.4	467.915	26.0838	2.13875	12.7101	361.818		13.4185	0.227	0.328476
Duan, 2012	135	Potentilla_nivea	leafout	-7.19375	0.5	467.915	26.0838	2.13875	12.7101	361.818		13.4185	0.227	0.328476
Duan, 2012	2297	Stipa_aliena	leafcolor	4.55625	0.5	450.283	21.3779	0.897627	9.73522		21.2262			0.581633		Intermediate
Duan, 2012	2281	Kobresia_humilis	leafcolor	4.775	0.5	451.084	24.8242	0.924608	13.0848	147.041	18.9393			0.511861
Duan, 2012	2295	Potentilla_anserine	leafcolor	4.63125	0.5
Duan, 2012	2296	Kobresia_humilis	leafcolor	4.65625	0.5	451.084	24.8242	0.924608	13.0848	147.041	18.9393			0.511861
Duan, 2012	2292	Potentilla_anserine	leafcolor	5.0875	0.5
Duan, 2012	2293	Carex_scabrirostris	leafcolor	1.81875	0.5
Duan, 2012	2294	Elymus_nutans	leafcolor	6.50625	0.5	446.501	22.2104	1.7939	17.1079		19.8196	5.60771	0.1695	0.42843		Intermediate
Fu et al., 2012	158	Betula_pendula	leafout	-3.44316	0.5	493.903	25.0573	2.17376	19.1124	1695.81	19.0618	13.4261	0.183827	0.367763	5.19543	Intermediate
Fu et al., 2012	156	Betula_pendula	leafout	-4.76712	0.5	493.903	25.0573	2.17376	19.1124	1695.81	19.0618	13.4261	0.183827	0.367763	5.19543	Intermediate
Fu et al., 2012	160	Fagus_sylvatica	leafout	-1.26099	0.5	476.545	23.2616	1.45276	30.1864	2021.03	20.6891	16.5412	0.126183	0.434557	8.00869	Acquisitive
Fu et al., 2012	157	Betula_pendula	leafout	-1.65986	0.5	493.903	25.0573	2.17376	19.1124	1695.81	19.0618	13.4261	0.183827	0.367763	5.19543	Intermediate
Fu et al., 2012	162	Quercus_robur	leafout	-8.59259	0.5	487.025	22.1917	1.96704	11.798	1307.15	24.2374	14.5503	0.162623	0.396767	7.00853	Intermediate
Fu et al., 2012	159	Fagus_sylvatica	leafout	-5.3882	0.5	476.545	23.2616	1.45276	30.1864	2021.03	20.6891	16.5412	0.126183	0.434557	8.00869	Acquisitive
Fu et al., 2012	163	Quercus_robur	leafout	-3.62088	0.5	487.025	22.1917	1.96704	11.798	1307.15	24.2374	14.5503	0.162623	0.396767	7.00853	Intermediate
Fu et al., 2012	161	Fagus_sylvatica	leafout	-1.86899	0.5	476.545	23.2616	1.45276	30.1864	2021.03	20.6891	16.5412	0.126183	0.434557	8.00869	Acquisitive
Fu et al., 2012	164	Quercus_robur	leafout	-5.97195	0.5	487.025	22.1917	1.96704	11.798	1307.15	24.2374	14.5503	0.162623	0.396767	7.00853	Intermediate
Fu et al., 2013	180	Quercus_robur	leafout	-4.39	0.4	487.025	22.1917	1.96704	11.798	1307.15	24.2374	14.5503	0.162623	0.396767	7.00853	Intermediate
Fu et al., 2013	181	Quercus_robur	leafout	-7.06	0.4	487.025	22.1917	1.96704	11.798	1307.15	24.2374	14.5503	0.162623	0.396767	7.00853	Intermediate
Fu et al., 2013	170	Fagus_sylvatica	leafout	-2.33	0.4	476.545	23.2616	1.45276	30.1864	2021.03	20.6891	16.5412	0.126183	0.434557	8.00869	Acquisitive
Fu et al., 2013	184	Quercus_robur	leafout	-2.24	0.4	487.025	22.1917	1.96704	11.798	1307.15	24.2374	14.5503	0.162623	0.396767	7.00853	Intermediate
Fu et al., 2013	185	Quercus_robur	leafout	-2.51	0.4	487.025	22.1917	1.96704	11.798	1307.15	24.2374	14.5503	0.162623	0.396767	7.00853	Intermediate
Fu et al., 2013	182	Quercus_robur	leafout	-6.66	0.4	487.025	22.1917	1.96704	11.798	1307.15	24.2374	14.5503	0.162623	0.396767	7.00853	Intermediate
Fu et al., 2013	183	Quercus_robur	leafout	-1.97	0.4	487.025	22.1917	1.96704	11.798	1307.15	24.2374	14.5503	0.162623	0.396767	7.00853	Intermediate
Fu et al., 2013	188	Quercus_robur	leafout	-3.345	0.4	487.025	22.1917	1.96704	11.798	1307.15	24.2374	14.5503	0.162623	0.396767	7.00853	Intermediate
Fu et al., 2013	175	Fagus_sylvatica	leafout	-1.25333	0.4	476.545	23.2616	1.45276	30.1864	2021.03	20.6891	16.5412	0.126183	0.434557	8.00869	Acquisitive
Fu et al., 2013	186	Quercus_robur	leafout	-3.63	0.4	487.025	22.1917	1.96704	11.798	1307.15	24.2374	14.5503	0.162623	0.396767	7.00853	Intermediate
Fu et al., 2013	187	Quercus_robur	leafout	-4.194	0.4	487.025	22.1917	1.96704	11.798	1307.15	24.2374	14.5503	0.162623	0.396767	7.00853	Intermediate
Fu et al., 2013	165	Betula_pendula	leafout	-5.54	0.4	493.903	25.0573	2.17376	19.1124	1695.81	19.0618	13.4261	0.183827	0.367763	5.19543	Intermediate
Fu et al., 2013	166	Betula_pendula	leafout	-3.84	0.4	493.903	25.0573	2.17376	19.1124	1695.81	19.0618	13.4261	0.183827	0.367763	5.19543	Intermediate
Fu et al., 2013	167	Betula_pendula	leafout	-4.928	0.4	493.903	25.0573	2.17376	19.1124	1695.81	19.0618	13.4261	0.183827	0.367763	5.19543	Intermediate
Fu et al., 2013	168	Betula_pendula	leafout	-4.97	0.4	493.903	25.0573	2.17376	19.1124	1695.81	19.0618	13.4261	0.183827	0.367763	5.19543	Intermediate
Fu et al., 2013	169	Fagus_sylvatica	leafout	-1.97	0.4	476.545	23.2616	1.45276	30.1864	2021.03	20.6891	16.5412	0.126183	0.434557	8.00869	Acquisitive
Fu et al., 2013	174	Fagus_sylvatica	leafout	-0.895	0.4	476.545	23.2616	1.45276	30.1864	2021.03	20.6891	16.5412	0.126183	0.434557	8.00869	Acquisitive
Fu et al., 2013	171	Fagus_sylvatica	leafout	-3.8	0.4	476.545	23.2616	1.45276	30.1864	2021.03	20.6891	16.5412	0.126183	0.434557	8.00869	Acquisitive
Fu et al., 2013	172	Fagus_sylvatica	leafout	-3.88333	0.4	476.545	23.2616	1.45276	30.1864	2021.03	20.6891	16.5412	0.126183	0.434557	8.00869	Acquisitive
Fu et al., 2013	173	Fagus_sylvatica	leafout	-1.08	0.4	476.545	23.2616	1.45276	30.1864	2021.03	20.6891	16.5412	0.126183	0.434557	8.00869	Acquisitive
Fu et al., 2013	178	Fagus_sylvatica	leafout	-1.105	0.4	476.545	23.2616	1.45276	30.1864	2021.03	20.6891	16.5412	0.126183	0.434557	8.00869	Acquisitive
Fu et al., 2013	176	Fagus_sylvatica	leafout	-1.21	0.4	476.545	23.2616	1.45276	30.1864	2021.03	20.6891	16.5412	0.126183	0.434557	8.00869	Acquisitive
Fu et al., 2013	177	Fagus_sylvatica	leafout	-1.47	0.4	476.545	23.2616	1.45276	30.1864	2021.03	20.6891	16.5412	0.126183	0.434557	8.00869	Acquisitive
Fu et al., 2013	179	Quercus_robur	leafout	-5.56	0.4	487.025	22.1917	1.96704	11.798	1307.15	24.2374	14.5503	0.162623	0.396767	7.00853	Intermediate
Fu et al., 2014	189	Fagus_sylvatica	leafout	-6.37	0.2	476.545	23.2616	1.45276	30.1864	2021.03	20.6891	16.5412	0.126183	0.434557	8.00869	Acquisitive
Fu et al., 2014	1944	Quercus_robur	leafcolor	-2.60167	0.4	487.025	22.1917	1.96704	11.798	1307.15	24.2374	14.5503	0.162623	0.396767	7.00853	Intermediate
Fu et al., 2014	190	Quercus_robur	leafout	-7.01	0.2	487.025	22.1917	1.96704	11.798	1307.15	24.2374	14.5503	0.162623	0.396767	7.00853	Intermediate
Fu et al., 2014	1943	Fagus_sylvatica	leafcolor	-2.88	0.4	476.545	23.2616	1.45276	30.1864	2021.03	20.6891	16.5412	0.126183	0.434557	8.00869	Acquisitive
Fu et al., 2018	195	Fagus_sylvatica	leafout	-4.538	1	476.545	23.2616	1.45276	30.1864	2021.03	20.6891	16.5412	0.126183	0.434557	8.00869	Acquisitive
Fu et al., 2018	191	Fagus_sylvatica	leafout	-3.94	1	476.545	23.2616	1.45276	30.1864	2021.03	20.6891	16.5412	0.126183	0.434557	8.00869	Acquisitive
Fu et al., 2018	2006	Fagus_sylvatica	leafcolor	7.34667	0.5	476.545	23.2616	1.45276	30.1864	2021.03	20.6891	16.5412	0.126183	0.434557	8.00869	Acquisitive
Fu et al., 2018	2007	Fagus_sylvatica	leafcolor	7.8075	0.5	476.545	23.2616	1.45276	30.1864	2021.03	20.6891	16.5412	0.126183	0.434557	8.00869	Acquisitive
Fu et al., 2018	2008	Fagus_sylvatica	leafcolor	6.88	0.666667	476.545	23.2616	1.45276	30.1864	2021.03	20.6891	16.5412	0.126183	0.434557	8.00869	Acquisitive
Fu et al., 2018	2005	Fagus_sylvatica	leafcolor	11.39	0.5	476.545	23.2616	1.45276	30.1864	2021.03	20.6891	16.5412	0.126183	0.434557	8.00869	Acquisitive
Fu et al., 2018	192	Fagus_sylvatica	leafout	-1.56	1	476.545	23.2616	1.45276	30.1864	2021.03	20.6891	16.5412	0.126183	0.434557	8.00869	Acquisitive
Fu et al., 2018	193	Fagus_sylvatica	leafout	-2.44667	1	476.545	23.2616	1.45276	30.1864	2021.03	20.6891	16.5412	0.126183	0.434557	8.00869	Acquisitive
Fu et al., 2018	194	Fagus_sylvatica	leafout	-3.1125	1	476.545	23.2616	1.45276	30.1864	2021.03	20.6891	16.5412	0.126183	0.434557	8.00869	Acquisitive
Fu et al., 2019	196	Aesculus_hippocastanum	leafout	-3.6	1	479.005	23.9891	1.76003	14.1803		15.9551	13.1893	0.142972	0.32797		Intermediate
Fu et al., 2019	204	Aesculus_hippocastanum	leafout	-2.775	1	479.005	23.9891	1.76003	14.1803		15.9551	13.1893	0.142972	0.32797		Intermediate
Fu et al., 2019	197	Aesculus_hippocastanum	leafout	-3.075	1	479.005	23.9891	1.76003	14.1803		15.9551	13.1893	0.142972	0.32797		Intermediate
Fu et al., 2019	198	Aesculus_hippocastanum	leafout	-3.1	1	479.005	23.9891	1.76003	14.1803		15.9551	13.1893	0.142972	0.32797		Intermediate
Fu et al., 2019	209	Fagus_sylvatica	leafout	-2.9475	1	476.545	23.2616	1.45276	30.1864	2021.03	20.6891	16.5412	0.126183	0.434557	8.00869	Acquisitive
Fu et al., 2019	208	Fagus_sylvatica	leafout	-1.99667	1	476.545	23.2616	1.45276	30.1864	2021.03	20.6891	16.5412	0.126183	0.434557	8.00869	Acquisitive
Fu et al., 2019	200	Aesculus_hippocastanum	leafout	-3.928	1	479.005	23.9891	1.76003	14.1803		15.9551	13.1893	0.142972	0.32797		Intermediate
Fu et al., 2019	210	Fagus_sylvatica	leafout	-4.078	1	476.545	23.2616	1.45276	30.1864	2021.03	20.6891	16.5412	0.126183	0.434557	8.00869	Acquisitive
Fu et al., 2019	211	Fagus_sylvatica	leafout	-3.2	1	476.545	23.2616	1.45276	30.1864	2021.03	20.6891	16.5412	0.126183	0.434557	8.00869	Acquisitive
Fu et al., 2019	199	Aesculus_hippocastanum	leafout	-2.325	1	479.005	23.9891	1.76003	14.1803		15.9551	13.1893	0.142972	0.32797		Intermediate
Fu et al., 2019	207	Fagus_sylvatica	leafout	-0.995	1	476.545	23.2616	1.45276	30.1864	2021.03	20.6891	16.5412	0.126183	0.434557	8.00869	Acquisitive
Fu et al., 2019	201	Aesculus_hippocastanum	leafout	-4.8	1	479.005	23.9891	1.76003	14.1803		15.9551	13.1893	0.142972	0.32797		Intermediate
Fu et al., 2019	202	Aesculus_hippocastanum	leafout	-3.15	1	479.005	23.9891	1.76003	14.1803		15.9551	13.1893	0.142972	0.32797		Intermediate
Fu et al., 2019	203	Aesculus_hippocastanum	leafout	-3.74667	1	479.005	23.9891	1.76003	14.1803		15.9551	13.1893	0.142972	0.32797		Intermediate
Fu et al., 2019	212	Fagus_sylvatica	leafout	-0.595	1	476.545	23.2616	1.45276	30.1864	2021.03	20.6891	16.5412	0.126183	0.434557	8.00869	Acquisitive
Fu et al., 2019	205	Aesculus_hippocastanum	leafout	-3.958	1	479.005	23.9891	1.76003	14.1803		15.9551	13.1893	0.142972	0.32797		Intermediate
Fu et al., 2019	214	Fagus_sylvatica	leafout	-1.995	1	476.545	23.2616	1.45276	30.1864	2021.03	20.6891	16.5412	0.126183	0.434557	8.00869	Acquisitive
Fu et al., 2019	206	Fagus_sylvatica	leafout	-3.8	1	476.545	23.2616	1.45276	30.1864	2021.03	20.6891	16.5412	0.126183	0.434557	8.00869	Acquisitive
Fu et al., 2019	213	Fagus_sylvatica	leafout	-1.93	1	476.545	23.2616	1.45276	30.1864	2021.03	20.6891	16.5412	0.126183	0.434557	8.00869	Acquisitive
Fu et al., 2019	215	Fagus_sylvatica	leafout	-2.676	1	476.545	23.2616	1.45276	30.1864	2021.03	20.6891	16.5412	0.126183	0.434557	8.00869	Acquisitive
Ganjurjav et al., 2020a	223	Kobresia_pygmaea	leafout	0.454545	0.5	453.5	25.025	0.886324	12.0248		19.7192	17.029		0.552793		Intermediate
Ganjurjav et al., 2020a	220	Kobresia_pygmaea	leafout	-3.18182	0.5	453.5	25.025	0.886324	12.0248		19.7192	17.029		0.552793		Intermediate
Ganjurjav et al., 2020a	218	Kobresia_pygmaea	leafout	0.909091	0.5	453.5	25.025	0.886324	12.0248		19.7192	17.029		0.552793		Intermediate
Ganjurjav et al., 2020a	2149	Poa_saundersiana	leafcolor	-3.15789	0.5
Ganjurjav et al., 2020a	224	Poa_pratensis	leafout	1.81818	0.5	440.722	20.6286	1.93344	19.1302	411.066	24.9891	8.84345	0.176857	0.333507	3.01479	Intermediate
Ganjurjav et al., 2020a	225	Poa_pratensis	leafout	6.81818	0.5	440.722	20.6286	1.93344	19.1302	411.066	24.9891	8.84345	0.176857	0.333507	3.01479	Intermediate
Ganjurjav et al., 2020a	216	Kobresia_pygmaea	leafout	-3.18182	0.5	453.5	25.025	0.886324	12.0248		19.7192	17.029		0.552793		Intermediate
Ganjurjav et al., 2020a	217	Kobresia_pygmaea	leafout	10.4545	0.5	453.5	25.025	0.886324	12.0248		19.7192	17.029		0.552793		Intermediate
Ganjurjav et al., 2020a	2158	Potentilla_multifida	leafcolor	0.454545	0.5				14.6726	38.2			0.282
Ganjurjav et al., 2020a	219	Kobresia_pygmaea	leafout	11.8182	0.5	453.5	25.025	0.886324	12.0248		19.7192	17.029		0.552793		Intermediate
Ganjurjav et al., 2020a	221	Kobresia_pygmaea	leafout	-0.454545	0.5	453.5	25.025	0.886324	12.0248		19.7192	17.029		0.552793		Intermediate
Ganjurjav et al., 2020a	222	Kobresia_pygmaea	leafout	-2.27273	0.5	453.5	25.025	0.886324	12.0248		19.7192	17.029		0.552793		Intermediate
Ganjurjav et al., 2020a	2162	Potentilla_multifida	leafcolor	0.740741	0.5				14.6726	38.2			0.282
Ganjurjav et al., 2020a	2163	Kobresia_pygmaea	leafcolor	7.89474	0.5	453.5	25.025	0.886324	12.0248		19.7192	17.029		0.552793		Intermediate
Ganjurjav et al., 2020a	2164	Poa_pratensis	leafcolor	-2.63158	0.5	440.722	20.6286	1.93344	19.1302	411.066	24.9891	8.84345	0.176857	0.333507	3.01479	Intermediate
Ganjurjav et al., 2020a	2165	Poa_saundersiana	leafcolor	2.63158	0.5
Ganjurjav et al., 2020a	226	Poa_pratensis	leafout	-2.27273	0.5	440.722	20.6286	1.93344	19.1302	411.066	24.9891	8.84345	0.176857	0.333507	3.01479	Intermediate
Ganjurjav et al., 2020a	227	Poa_pratensis	leafout	15.4545	0.5	440.722	20.6286	1.93344	19.1302	411.066	24.9891	8.84345	0.176857	0.333507	3.01479	Intermediate
Ganjurjav et al., 2020a	228	Poa_pratensis	leafout	-0.454545	0.5	440.722	20.6286	1.93344	19.1302	411.066	24.9891	8.84345	0.176857	0.333507	3.01479	Intermediate
Ganjurjav et al., 2020a	229	Poa_pratensis	leafout	-0.909091	0.5	440.722	20.6286	1.93344	19.1302	411.066	24.9891	8.84345	0.176857	0.333507	3.01479	Intermediate
Ganjurjav et al., 2020a	230	Poa_pratensis	leafout	3.18182	0.5	440.722	20.6286	1.93344	19.1302	411.066	24.9891	8.84345	0.176857	0.333507	3.01479	Intermediate
Ganjurjav et al., 2020a	231	Poa_pratensis	leafout	2.27273	0.5	440.722	20.6286	1.93344	19.1302	411.066	24.9891	8.84345	0.176857	0.333507	3.01479	Intermediate
Ganjurjav et al., 2020a	232	Poa_saundersiana	leafout	-0.454545	0.5
Ganjurjav et al., 2020a	2160	Poa_pratensis	leafcolor	1.11111	0.5	440.722	20.6286	1.93344	19.1302	411.066	24.9891	8.84345	0.176857	0.333507	3.01479	Intermediate
Ganjurjav et al., 2020a	2161	Poa_saundersiana	leafcolor	-0.740741	0.5
Ganjurjav et al., 2020a	235	Poa_saundersiana	leafout	18.1818	0.5
Ganjurjav et al., 2020a	236	Poa_saundersiana	leafout	-0.454545	0.5
Ganjurjav et al., 2020a	237	Poa_saundersiana	leafout	0.909091	0.5
Ganjurjav et al., 2020a	238	Poa_saundersiana	leafout		0.5
Ganjurjav et al., 2020a	239	Poa_saundersiana	leafout		0.5
Ganjurjav et al., 2020a	240	Potentilla_multifida	leafout	0.454545	0.5				14.6726	38.2			0.282
Ganjurjav et al., 2020a	241	Potentilla_multifida	leafout	16.8182	0.5				14.6726	38.2			0.282
Ganjurjav et al., 2020a	242	Potentilla_multifida	leafout		0.5				14.6726	38.2			0.282
Ganjurjav et al., 2020a	243	Potentilla_multifida	leafout	15	0.5				14.6726	38.2			0.282
Ganjurjav et al., 2020a	244	Potentilla_multifida	leafout		0.5				14.6726	38.2			0.282
Ganjurjav et al., 2020a	245	Potentilla_multifida	leafout	0.909091	0.5				14.6726	38.2			0.282
Ganjurjav et al., 2020a	233	Poa_saundersiana	leafout	16.3636	0.5
Ganjurjav et al., 2020a	234	Poa_saundersiana	leafout	0.454545	0.5
Ganjurjav et al., 2020a	2148	Poa_pratensis	leafcolor	-2.63158	0.5	440.722	20.6286	1.93344	19.1302	411.066	24.9891	8.84345	0.176857	0.333507	3.01479	Intermediate
Ganjurjav et al., 2020a	247	Potentilla_multifida	leafout	3.18182	0.5				14.6726	38.2			0.282
Ganjurjav et al., 2020a	2150	Potentilla_multifida	leafcolor	1.05263	0.5				14.6726	38.2			0.282
Ganjurjav et al., 2020a	2151	Kobresia_pygmaea	leafcolor	0.588235	0.5	453.5	25.025	0.886324	12.0248		19.7192	17.029		0.552793		Intermediate
Ganjurjav et al., 2020a	2152	Poa_pratensis	leafcolor	2.35294	0.5	440.722	20.6286	1.93344	19.1302	411.066	24.9891	8.84345	0.176857	0.333507	3.01479	Intermediate
Ganjurjav et al., 2020a	2153	Poa_saundersiana	leafcolor		0.5
Ganjurjav et al., 2020a	2154	Potentilla_multifida	leafcolor	0.588235	0.5				14.6726	38.2			0.282
Ganjurjav et al., 2020a	2155	Kobresia_pygmaea	leafcolor	9.09091	0.5	453.5	25.025	0.886324	12.0248		19.7192	17.029		0.552793		Intermediate
Ganjurjav et al., 2020a	2156	Poa_pratensis	leafcolor	9.09091	0.5	440.722	20.6286	1.93344	19.1302	411.066	24.9891	8.84345	0.176857	0.333507	3.01479	Intermediate
Ganjurjav et al., 2020a	2157	Poa_saundersiana	leafcolor	1.36364	0.5
Ganjurjav et al., 2020a	2171	Kobresia_pygmaea	leafcolor	5	0.5	453.5	25.025	0.886324	12.0248		19.7192	17.029		0.552793		Intermediate
Ganjurjav et al., 2020a	2159	Kobresia_pygmaea	leafcolor	-0.37037	0.5	453.5	25.025	0.886324	12.0248		19.7192	17.029		0.552793		Intermediate
Ganjurjav et al., 2020a	2173	Poa_saundersiana	leafcolor		0.5
Ganjurjav et al., 2020a	2174	Potentilla_multifida	leafcolor		0.5				14.6726	38.2			0.282
Ganjurjav et al., 2020a	246	Potentilla_multifida	leafout	1.81818	0.5				14.6726	38.2			0.282
Ganjurjav et al., 2020a	2167	Kobresia_pygmaea	leafcolor	-11.1765	0.5	453.5	25.025	0.886324	12.0248		19.7192	17.029		0.552793		Intermediate
Ganjurjav et al., 2020a	2168	Poa_pratensis	leafcolor		0.5	440.722	20.6286	1.93344	19.1302	411.066	24.9891	8.84345	0.176857	0.333507	3.01479	Intermediate
Ganjurjav et al., 2020a	2169	Poa_saundersiana	leafcolor	-0.588235	0.5
Ganjurjav et al., 2020a	2166	Potentilla_multifida	leafcolor	4.21053	0.5				14.6726	38.2			0.282
Ganjurjav et al., 2020a	2144	Poa_pratensis	leafcolor	0.37037	0.5	440.722	20.6286	1.93344	19.1302	411.066	24.9891	8.84345	0.176857	0.333507	3.01479	Intermediate
Ganjurjav et al., 2020a	2172	Poa_pratensis	leafcolor	7.72727	0.5	440.722	20.6286	1.93344	19.1302	411.066	24.9891	8.84345	0.176857	0.333507	3.01479	Intermediate
Ganjurjav et al., 2020a	2146	Potentilla_multifida	leafcolor	-2.22222	0.5				14.6726	38.2			0.282
Ganjurjav et al., 2020a	2170	Potentilla_multifida	leafcolor	-10	0.5				14.6726	38.2			0.282
Ganjurjav et al., 2020a	2143	Kobresia_pygmaea	leafcolor		0.5	453.5	25.025	0.886324	12.0248		19.7192	17.029		0.552793		Intermediate
Ganjurjav et al., 2020a	2145	Poa_saundersiana	leafcolor		0.5
Ganjurjav et al., 2020a	2147	Kobresia_pygmaea	leafcolor	3.15789	0.5	453.5	25.025	0.886324	12.0248		19.7192	17.029		0.552793		Intermediate
Ganjurjav et al., 2020b	265	Poa_pratensis	leafout	4.42857	0.5	440.722	20.6286	1.93344	19.1302	411.066	24.9891	8.84345	0.176857	0.333507	3.01479	Intermediate
Ganjurjav et al., 2020b	264	Poa_pratensis	leafout	-3.2	0.5	440.722	20.6286	1.93344	19.1302	411.066	24.9891	8.84345	0.176857	0.333507	3.01479	Intermediate
Ganjurjav et al., 2020b	277	Potentilla_saundersiana	leafout		0.5	440.244	23.1815	1.05567	15.0971		21.4724			0.360443		Intermediate
Ganjurjav et al., 2020b	266	Potentilla_multifida	leafout	1.47857	0.5				14.6726	38.2			0.282
Ganjurjav et al., 2020b	251	Carex_moorcroftii	leafout	1.23571	0.5	426.41	27.7181	0.845755	12.2431		20.9749			0.526882		Intermediate
Ganjurjav et al., 2020b	250	Carex_moorcroftii	leafout	20.6929	0.5	426.41	27.7181	0.845755	12.2431		20.9749			0.526882		Intermediate
Ganjurjav et al., 2020b	253	Carex_moorcroftii	leafout	-2.46429	0.5	426.41	27.7181	0.845755	12.2431		20.9749			0.526882		Intermediate
Ganjurjav et al., 2020b	254	Kobresia_pygmaea	leafout	-5.66429	0.5	453.5	25.025	0.886324	12.0248		19.7192	17.029		0.552793		Intermediate
Ganjurjav et al., 2020b	255	Kobresia_pygmaea	leafout	-4.55714	0.5	453.5	25.025	0.886324	12.0248		19.7192	17.029		0.552793		Intermediate
Ganjurjav et al., 2020b	252	Carex_moorcroftii	leafout	-2.46429	0.5	426.41	27.7181	0.845755	12.2431		20.9749			0.526882		Intermediate
Ganjurjav et al., 2020b	259	Kobresia_pygmaea	leafout	-3.7	0.5	453.5	25.025	0.886324	12.0248		19.7192	17.029		0.552793		Intermediate
Ganjurjav et al., 2020b	249	Carex_moorcroftii	leafout	0.242857	0.5	426.41	27.7181	0.845755	12.2431		20.9749			0.526882		Intermediate
Ganjurjav et al., 2020b	261	Poa_pratensis	leafout	-0.742857	0.5	440.722	20.6286	1.93344	19.1302	411.066	24.9891	8.84345	0.176857	0.333507	3.01479	Intermediate
Ganjurjav et al., 2020b	262	Poa_pratensis	leafout	10.8357	0.5	440.722	20.6286	1.93344	19.1302	411.066	24.9891	8.84345	0.176857	0.333507	3.01479	Intermediate
Ganjurjav et al., 2020b	263	Poa_pratensis	leafout	-0.492857	0.5	440.722	20.6286	1.93344	19.1302	411.066	24.9891	8.84345	0.176857	0.333507	3.01479	Intermediate
Ganjurjav et al., 2020b	267	Potentilla_multifida	leafout		0.5				14.6726	38.2			0.282
Ganjurjav et al., 2020b	268	Potentilla_multifida	leafout	25.3714	0.5				14.6726	38.2			0.282
Ganjurjav et al., 2020b	269	Potentilla_multifida	leafout	1.47857	0.5				14.6726	38.2			0.282
Ganjurjav et al., 2020b	256	Kobresia_pygmaea	leafout	15.5143	0.5	453.5	25.025	0.886324	12.0248		19.7192	17.029		0.552793		Intermediate
Ganjurjav et al., 2020b	257	Kobresia_pygmaea	leafout	-0.492857	0.5	453.5	25.025	0.886324	12.0248		19.7192	17.029		0.552793		Intermediate
Ganjurjav et al., 2020b	258	Kobresia_pygmaea	leafout	1.35714	0.5	453.5	25.025	0.886324	12.0248		19.7192	17.029		0.552793		Intermediate
Ganjurjav et al., 2020b	260	Poa_pratensis	leafout	2.70714	0.5	440.722	20.6286	1.93344	19.1302	411.066	24.9891	8.84345	0.176857	0.333507	3.01479	Intermediate
Ganjurjav et al., 2020b	274	Potentilla_saundersiana	leafout	24.8786	0.5	440.244	23.1815	1.05567	15.0971		21.4724			0.360443		Intermediate
Ganjurjav et al., 2020b	276	Potentilla_saundersiana	leafout	0.985714	0.5	440.244	23.1815	1.05567	15.0971		21.4724			0.360443		Intermediate
Ganjurjav et al., 2020b	248	Carex_moorcroftii	leafout	-6.15714	0.5	426.41	27.7181	0.845755	12.2431		20.9749			0.526882		Intermediate
Ganjurjav et al., 2020b	272	Potentilla_saundersiana	leafout	-1.22857	0.5	440.244	23.1815	1.05567	15.0971		21.4724			0.360443		Intermediate
Ganjurjav et al., 2020b	273	Potentilla_saundersiana	leafout	-0.492857	0.5	440.244	23.1815	1.05567	15.0971		21.4724			0.360443		Intermediate
Ganjurjav et al., 2020b	270	Potentilla_multifida	leafout	0.492857	0.5				14.6726	38.2			0.282
Ganjurjav et al., 2020b	271	Potentilla_multifida	leafout	2.45714	0.5				14.6726	38.2			0.282
Ganjurjav et al., 2020b	275	Potentilla_saundersiana	leafout	1.72143	0.5	440.244	23.1815	1.05567	15.0971		21.4724			0.360443		Intermediate
Ganjurjav et al., 2022	279	Kobresia_pygmaea	leafout	-3.07975	0.666667	453.5	25.025	0.886324	12.0248		19.7192	17.029		0.552793		Intermediate
Ganjurjav et al., 2022	280	Kobresia_pygmaea	leafout	8.90262	0.666667	453.5	25.025	0.886324	12.0248		19.7192	17.029		0.552793		Intermediate
Ganjurjav et al., 2022	278	Kobresia_pygmaea	leafout	-4	0.666667	453.5	25.025	0.886324	12.0248		19.7192	17.029		0.552793		Intermediate
Ganjurjav et al., 2022	1931	Potentilla_multifida	leafout	3.16897	0.5				14.6726	38.2			0.282
Ganjurjav et al., 2022	2339	Kobresia_pygmaea	leafcolor	-0.214724	0.5	453.5	25.025	0.886324	12.0248		19.7192	17.029		0.552793		Intermediate
Ganjurjav et al., 2022	2340	Kobresia_pygmaea	leafcolor	1.97753	0.5	453.5	25.025	0.886324	12.0248		19.7192	17.029		0.552793		Intermediate
Ganjurjav et al., 2022	3066	Potentilla_saundersiana	leafcolor	2.94261	0.5	440.244	23.1815	1.05567	15.0971		21.4724			0.360443		Intermediate
Ganjurjav et al., 2022	282	Kobresia_pygmaea	leafout	2.61702	0.666667	453.5	25.025	0.886324	12.0248		19.7192	17.029		0.552793		Intermediate
Ganjurjav et al., 2022	283	Kobresia_pygmaea	leafout	-3.74468	0.666667	453.5	25.025	0.886324	12.0248		19.7192	17.029		0.552793		Intermediate
Ganjurjav et al., 2022	3062	Potentilla_saundersiana	leafcolor	0	0.5	440.244	23.1815	1.05567	15.0971		21.4724			0.360443		Intermediate
Ganjurjav et al., 2022	281	Kobresia_pygmaea	leafout	0	0.666667	453.5	25.025	0.886324	12.0248		19.7192	17.029		0.552793		Intermediate
Ganjurjav et al., 2022	3065	Potentilla_multifida	leafcolor	2.94261	0.5				14.6726	38.2			0.282
Ganjurjav et al., 2022	1929	K._pygmaea	leafout	3.16897	0.5
Ganjurjav et al., 2022	1932	Potentilla_saundersiana	leafout	3.16897	0.5	440.244	23.1815	1.05567	15.0971		21.4724			0.360443		Intermediate
Ganjurjav et al., 2022	1933	K._pygmaea	leafout	22.3639	0.5
Ganjurjav et al., 2022	2341	Kobresia_pygmaea	leafcolor	5.61702	0.5	453.5	25.025	0.886324	12.0248		19.7192	17.029		0.552793		Intermediate
Ganjurjav et al., 2022	2342	Kobresia_pygmaea	leafcolor	11.7178	0.5	453.5	25.025	0.886324	12.0248		19.7192	17.029		0.552793		Intermediate
Ganjurjav et al., 2022	2343	Kobresia_pygmaea	leafcolor	-0.969325	0.5	453.5	25.025	0.886324	12.0248		19.7192	17.029		0.552793		Intermediate
Ganjurjav et al., 2022	2344	Kobresia_pygmaea	leafcolor	3.75655	0.5	453.5	25.025	0.886324	12.0248		19.7192	17.029		0.552793		Intermediate
Ganjurjav et al., 2022	284	Kobresia_pygmaea	leafout	0.214724	0.666667	453.5	25.025	0.886324	12.0248		19.7192	17.029		0.552793		Intermediate
Ganjurjav et al., 2022	285	Kobresia_pygmaea	leafout	16.9571	0.666667	453.5	25.025	0.886324	12.0248		19.7192	17.029		0.552793		Intermediate
Ganjurjav et al., 2022	3074	Potentilla_saundersiana	leafcolor	15.3016	0.5	440.244	23.1815	1.05567	15.0971		21.4724			0.360443		Intermediate
Ganjurjav et al., 2022	3073	Potentilla_multifida	leafcolor	15.3016	0.5				14.6726	38.2			0.282
Ganjurjav et al., 2022	3063	K._pygmaea	leafcolor	2.94261	0.5
Ganjurjav et al., 2022	3064	Poa_pratensis	leafcolor	2.94261	0.5	440.722	20.6286	1.93344	19.1302	411.066	24.9891	8.84345	0.176857	0.333507	3.01479	Intermediate
Ganjurjav et al., 2022	1921	K._pygmaea	leafout	-4.81518	0.5
Ganjurjav et al., 2022	1930	Poa_pratensis	leafout	3.16897	0.5	440.722	20.6286	1.93344	19.1302	411.066	24.9891	8.84345	0.176857	0.333507	3.01479	Intermediate
Ganjurjav et al., 2022	1923	Potentilla_multifida	leafout	-4.81518	0.5				14.6726	38.2			0.282
Ganjurjav et al., 2022	1934	Poa_pratensis	leafout	22.3639	0.5	440.722	20.6286	1.93344	19.1302	411.066	24.9891	8.84345	0.176857	0.333507	3.01479	Intermediate
Ganjurjav et al., 2022	3060	Poa_pratensis	leafcolor	0	0.5	440.722	20.6286	1.93344	19.1302	411.066	24.9891	8.84345	0.176857	0.333507	3.01479	Intermediate
Ganjurjav et al., 2022	1922	Poa_pratensis	leafout	-4.81518	0.5	440.722	20.6286	1.93344	19.1302	411.066	24.9891	8.84345	0.176857	0.333507	3.01479	Intermediate
Ganjurjav et al., 2022	1926	Poa_pratensis	leafout	12.7513	0.5	440.722	20.6286	1.93344	19.1302	411.066	24.9891	8.84345	0.176857	0.333507	3.01479	Intermediate
Ganjurjav et al., 2022	3059	K._pygmaea	leafcolor	0	0.5
Ganjurjav et al., 2022	1928	Potentilla_saundersiana	leafout	12.7513	0.5	440.244	23.1815	1.05567	15.0971		21.4724			0.360443		Intermediate
Ganjurjav et al., 2022	3061	Potentilla_multifida	leafcolor	0	0.5				14.6726	38.2			0.282
Ganjurjav et al., 2022	1936	Potentilla_saundersiana	leafout	22.3639	0.5	440.244	23.1815	1.05567	15.0971		21.4724			0.360443		Intermediate
Ganjurjav et al., 2022	1927	Potentilla_multifida	leafout	12.7513	0.5				14.6726	38.2			0.282
Ganjurjav et al., 2022	3070	Potentilla_saundersiana	leafcolor	6.79065	0.5	440.244	23.1815	1.05567	15.0971		21.4724			0.360443		Intermediate
Ganjurjav et al., 2022	1935	Potentilla_multifida	leafout	22.3639	0.5				14.6726	38.2			0.282
Ganjurjav et al., 2022	2346	Kobresia_pygmaea	leafcolor	7.12883	0.5	453.5	25.025	0.886324	12.0248		19.7192	17.029		0.552793		Intermediate
Ganjurjav et al., 2022	3069	Potentilla_multifida	leafcolor	6.79065	0.5				14.6726	38.2			0.282
Ganjurjav et al., 2022	3068	Poa_pratensis	leafcolor	6.79065	0.5	440.722	20.6286	1.93344	19.1302	411.066	24.9891	8.84345	0.176857	0.333507	3.01479	Intermediate
Ganjurjav et al., 2022	2345	Kobresia_pygmaea	leafcolor	-11.234	0.5	453.5	25.025	0.886324	12.0248		19.7192	17.029		0.552793		Intermediate
Ganjurjav et al., 2022	1924	Potentilla_saundersiana	leafout	-4.81518	0.5	440.244	23.1815	1.05567	15.0971		21.4724			0.360443		Intermediate
Ganjurjav et al., 2022	3072	Poa_pratensis	leafcolor	15.3016	0.5	440.722	20.6286	1.93344	19.1302	411.066	24.9891	8.84345	0.176857	0.333507	3.01479	Intermediate
Ganjurjav et al., 2022	3071	K._pygmaea	leafcolor	15.3016	0.5
Ganjurjav et al., 2022	3067	K._pygmaea	leafcolor	6.79065	0.5
Ganjurjav et al., 2022	1925	K._pygmaea	leafout	12.7513	0.5
Ganjurjav, 2017	304	Poa_pratensis	leafout	0.546667	0.5	440.722	20.6286	1.93344	19.1302	411.066	24.9891	8.84345	0.176857	0.333507	3.01479	Intermediate
Ganjurjav, 2017	306	Poa_pratensis	leafout		0.5	440.722	20.6286	1.93344	19.1302	411.066	24.9891	8.84345	0.176857	0.333507	3.01479	Intermediate
Ganjurjav, 2017	291	Kobresia_pygmaea	leafout	-0.504348	0.5	453.5	25.025	0.886324	12.0248		19.7192	17.029		0.552793		Intermediate
Ganjurjav, 2017	303	Poa_pratensis	leafout	-0.586957	0.5	440.722	20.6286	1.93344	19.1302	411.066	24.9891	8.84345	0.176857	0.333507	3.01479	Intermediate
Ganjurjav, 2017	305	Poa_pratensis	leafout	-1.12609	0.5	440.722	20.6286	1.93344	19.1302	411.066	24.9891	8.84345	0.176857	0.333507	3.01479	Intermediate
Ganjurjav, 2017	293	Kobresia_pygmaea	leafout	-0.204348	0.5	453.5	25.025	0.886324	12.0248		19.7192	17.029		0.552793		Intermediate
Ganjurjav, 2017	297	Kobresia_pygmaea	leafout	1.18261	0.5	453.5	25.025	0.886324	12.0248		19.7192	17.029		0.552793		Intermediate
Ganjurjav, 2017	290	Kobresia_pygmaea	leafout	8.98696	0.666667	453.5	25.025	0.886324	12.0248		19.7192	17.029		0.552793		Intermediate
Ganjurjav, 2017	292	Kobresia_pygmaea	leafout	-1.26667	0.5	453.5	25.025	0.886324	12.0248		19.7192	17.029		0.552793		Intermediate
Ganjurjav, 2017	302	Poa_pratensis	leafout	12.0435	0.4	440.722	20.6286	1.93344	19.1302	411.066	24.9891	8.84345	0.176857	0.333507	3.01479	Intermediate
Ganjurjav, 2017	300	Poa_pratensis	leafout	-0.504348	0.4	440.722	20.6286	1.93344	19.1302	411.066	24.9891	8.84345	0.176857	0.333507	3.01479	Intermediate
Ganjurjav, 2017	294	Kobresia_pygmaea	leafout	-0.73913	0.5	453.5	25.025	0.886324	12.0248		19.7192	17.029		0.552793		Intermediate
Ganjurjav, 2017	289	Kobresia_pygmaea	leafout	15.0667	0.666667	453.5	25.025	0.886324	12.0248		19.7192	17.029		0.552793		Intermediate
Ganjurjav, 2017	301	Poa_pratensis	leafout	10.2067	0.4	440.722	20.6286	1.93344	19.1302	411.066	24.9891	8.84345	0.176857	0.333507	3.01479	Intermediate
Ganjurjav, 2017	296	Kobresia_pygmaea	leafout	20.1087	0.5	453.5	25.025	0.886324	12.0248		19.7192	17.029		0.552793		Intermediate
Ganjurjav, 2017	288	Kobresia_pygmaea	leafout	-3.27391	0.666667	453.5	25.025	0.886324	12.0248		19.7192	17.029		0.552793		Intermediate
Ganjurjav, 2017	298	Poa_pratensis	leafout	2.58	0.5	440.722	20.6286	1.93344	19.1302	411.066	24.9891	8.84345	0.176857	0.333507	3.01479	Intermediate
Ganjurjav, 2017	295	Kobresia_pygmaea	leafout	24.12	0.5	453.5	25.025	0.886324	12.0248		19.7192	17.029		0.552793		Intermediate
Ganjurjav, 2017	287	Kobresia_pygmaea	leafout	-3.39565	0.666667	453.5	25.025	0.886324	12.0248		19.7192	17.029		0.552793		Intermediate
Ganjurjav, 2017	308	Poa_pratensis	leafout	10.3217	0.5	440.722	20.6286	1.93344	19.1302	411.066	24.9891	8.84345	0.176857	0.333507	3.01479	Intermediate
Ganjurjav, 2017	299	Poa_pratensis	leafout	-0.591304	0.5	440.722	20.6286	1.93344	19.1302	411.066	24.9891	8.84345	0.176857	0.333507	3.01479	Intermediate
Ganjurjav, 2017	286	Kobresia_pygmaea	leafout	-5.20667	0.666667	453.5	25.025	0.886324	12.0248		19.7192	17.029		0.552793		Intermediate
Ganjurjav, 2017	307	Poa_pratensis	leafout	24.4867	0.5	440.722	20.6286	1.93344	19.1302	411.066	24.9891	8.84345	0.176857	0.333507	3.01479	Intermediate
Ganjurjav, 2017	309	Poa_pratensis	leafout	1.00435	0.5	440.722	20.6286	1.93344	19.1302	411.066	24.9891	8.84345	0.176857	0.333507	3.01479	Intermediate
Gao, 2012	314	Aneurolepidium_chinense	leafout	4.11765	0.666667
Gao, 2012	315	Aneurolepidium_chinense	leafout		0.666667
Gao, 2012	312	Aneurolepidium_chinense	leafout		0.666667
Gao, 2012	313	Aneurolepidium_chinense	leafout		0.666667
Gao, 2012	311	Aneurolepidium_chinense	leafout	-4.11765	0.666667
Gao, 2012	310	Aneurolepidium_chinense	leafout		0.666667
Garrigues et al., 2023	1914	Fagus_sylvatica_L	leafout	-2.52898	0.285714											Acquisitive
Garrigues et al., 2023	1910	Fagus_sylvatica_L	leafout	1.01351	0.277778											Acquisitive
Garrigues et al., 2023	1909	Fagus_sylvatica_L	leafout	0.570776	0.277778											Acquisitive
Garrigues et al., 2023	1913	Fagus_sylvatica_L	leafout	-3.27443	0.285714											Acquisitive
Garrigues et al., 2023	1911	Fagus_sylvatica_L	leafout	1.59817	0.277778											Acquisitive
Garrigues et al., 2023	1912	Fagus_sylvatica_L	leafout	-3.79347	0.285714											Acquisitive
Gong et al., 2023	1746	Betula_dahurica	leafout	-3.9	0.25		29.5	1.56	10.3703			18.95	0.245756		2.36766
Gong et al., 2023	1747	Betula_dahurica	leafout	-2.92	0.25		29.5	1.56	10.3703			18.95	0.245756		2.36766
Gong et al., 2023	1754	Tilia_mandshurica	leafout	-4.88667	0.25	467.376	27.7805	2.42676	32.4397	1437.5	22.3189	14.44		0.31292	6	Acquisitive
Gong et al., 2023	1749	Larix_principis-rupprechtii	leafout	-3.66	0.25
Gong et al., 2023	1750	Larix_principis-rupprechtii	leafout	-2.89	0.25
Gong et al., 2023	1744	Carpinus_turczaninowii	leafout	-5.18	0.25		22.1333	1.13				20.8233
Gong et al., 2023	1745	Carpinus_turczaninowii	leafout	-3.9	0.25		22.1333	1.13				20.8233
Gong et al., 2023	1757	Acer_truncatum	leafout	-5.02667	0.25		25.1
Gong et al., 2023	1755	Acer_truncatum	leafout	-9.76	0.25		25.1
Gong et al., 2023	1743	Carpinus_turczaninowii	leafout	-7.16	0.25		22.1333	1.13				20.8233
Gong et al., 2023	1756	Acer_truncatum	leafout	-6.69	0.25		25.1
Gong et al., 2023	1748	Betula_dahurica	leafout	-2.2	0.25		29.5	1.56	10.3703			18.95	0.245756		2.36766
Gong et al., 2023	1752	Tilia_mandshurica	leafout	-11.04	0.25	467.376	27.7805	2.42676	32.4397	1437.5	22.3189	14.44		0.31292	6	Acquisitive
Gong et al., 2023	1753	Tilia_mandshurica	leafout	-6.81	0.25	467.376	27.7805	2.42676	32.4397	1437.5	22.3189	14.44		0.31292	6	Acquisitive
Gong et al., 2023	1751	Larix_principis-rupprechtii	leafout	-2.15333	0.25
Grossiord et al., 2017	317	Pinus_edulis	leafout	5.79167	0.5	505.203	11.8703	1.522	4.24954		41.5988	7.525		0.445239	66	Conservative
Grossiord et al., 2017	316	Pinus_edulis	leafout	3.625	0.5	505.203	11.8703	1.522	4.24954		41.5988	7.525		0.445239	66	Conservative
Grossiord et al., 2017	318	Pinus_edulis	leafout	-2.41667	0.5	505.203	11.8703	1.522	4.24954		41.5988	7.525		0.445239	66	Conservative
Grossiord et al., 2017	319	Pinus_edulis	leafout	-3.125	0.5	505.203	11.8703	1.522	4.24954		41.5988	7.525		0.445239	66	Conservative
Grossiord et al., 2021	2196	Quercus_pubescens	leafcolor	3.146	0.5	495.897	18.6113	1.114	11.9175			15.3906		0.452059	6.8198	Intermediate
Grossiord et al., 2021	323	Quercus_pubescens	leafout	-1.454	0.5	495.897	18.6113	1.114	11.9175			15.3906		0.452059	6.8198	Intermediate
Grossiord et al., 2021	322	Quercus_pubescens	leafout	-3.02	0.5	495.897	18.6113	1.114	11.9175			15.3906		0.452059	6.8198	Intermediate
Grossiord et al., 2021	321	Fagus_sylvatica	leafout	-1.66	0.5	476.545	23.2616	1.45276	30.1864	2021.03	20.6891	16.5412	0.126183	0.434557	8.00869	Acquisitive
Grossiord et al., 2021	320	Fagus_sylvatica	leafout	-0.902	0.5	476.545	23.2616	1.45276	30.1864	2021.03	20.6891	16.5412	0.126183	0.434557	8.00869	Acquisitive
Grossiord et al., 2021	2195	Fagus_sylvatica	leafcolor	-1.426	0.5	476.545	23.2616	1.45276	30.1864	2021.03	20.6891	16.5412	0.126183	0.434557	8.00869	Acquisitive
Grossiord et al., 2021	2198	Quercus_pubescens	leafcolor	2.262	0.5	495.897	18.6113	1.114	11.9175			15.3906		0.452059	6.8198	Intermediate
Grossiord et al., 2021	2197	Fagus_sylvatica	leafcolor	2.752	0.5	476.545	23.2616	1.45276	30.1864	2021.03	20.6891	16.5412	0.126183	0.434557	8.00869	Acquisitive
Guak et al., 1998	324	Pseudotsuga_menziesii	leafout	-0.5	0.666667	479.68	12.1688	1.83198	6.72778	41.1111	44.8886	7.66044	0.495532	0.517366	55.1218	Conservative
Guak et al., 1998	325	Pseudotsuga_menziesii	leafout	3.25	0.666667	479.68	12.1688	1.83198	6.72778	41.1111	44.8886	7.66044	0.495532	0.517366	55.1218	Conservative
Gunderson et al., 2012	2246	Liquidambar_styraciflua	leafcolor	3.79	0.666667	495.957	15.9067	1.38222	17.4005	5006.63		8.74761	0.1363	0.33	7.2	Intermediate
Gunderson et al., 2012	2245	Betula_alleghaniensis_	leafcolor	3.7025	0.666667	452.06	26.5488	1.76364	32.2509			14.7406	0.10174	0.302712	12.0005	Acquisitive
Gunderson et al., 2012	328	Liquidambar_styraciflua	leafout	-3.885	0.666667	495.957	15.9067	1.38222	17.4005	5006.63		8.74761	0.1363	0.33	7.2	Intermediate
Gunderson et al., 2012	2244	Betula_alleghaniensis_	leafcolor	5.655	0.666667	452.06	26.5488	1.76364	32.2509			14.7406	0.10174	0.302712	12.0005	Acquisitive
Gunderson et al., 2012	327	Betula_alleghaniensis	leafout	-1.8275	0.666667	452.06	26.5488	1.76364	32.2509			14.7406	0.10174	0.302712	12.0005	Acquisitive
Gunderson et al., 2012	330	Populus_grandidentata	leafout	-3.2	0.666667	480.075	24.25	2.075	15.9994		19.2342	10.3214	0.123069	0.49211	12.0005	Intermediate
Gunderson et al., 2012	331	Populus_grandidentata	leafout	-2.7425	0.666667	480.075	24.25	2.075	15.9994		19.2342	10.3214	0.123069	0.49211	12.0005	Intermediate
Gunderson et al., 2012	2247	Liquidambar_styraciflua	leafcolor	2.97	0.666667	495.957	15.9067	1.38222	17.4005	5006.63		8.74761	0.1363	0.33	7.2	Intermediate
Gunderson et al., 2012	329	Liquidambar_styraciflua	leafout	-2.9425	0.666667	495.957	15.9067	1.38222	17.4005	5006.63		8.74761	0.1363	0.33	7.2	Intermediate
Gunderson et al., 2012	332	Quercus_rubra	leafout	-2.625	0.666667	483.893	22.4238	1.67171	15.2394	12914.6	21.0168	13.7438	0.138469	0.338903	8.00869	Intermediate
Gunderson et al., 2012	2251	Quercus_rubra	leafcolor	2.77	0.666667	483.893	22.4238	1.67171	15.2394	12914.6	21.0168	13.7438	0.138469	0.338903	8.00869	Intermediate
Gunderson et al., 2012	333	Quercus_rubra	leafout	-1.4825	0.666667	483.893	22.4238	1.67171	15.2394	12914.6	21.0168	13.7438	0.138469	0.338903	8.00869	Intermediate
Gunderson et al., 2012	326	Betula_alleghaniensis	leafout	-2	0.666667	452.06	26.5488	1.76364	32.2509			14.7406	0.10174	0.302712	12.0005	Acquisitive
Gunderson et al., 2012	2249	Populus_grandidentata_	leafcolor	3.5325	0.666667	480.075	24.25	2.075	15.9994		19.2342	10.3214	0.123069	0.49211	12.0005	Intermediate
Gunderson et al., 2012	2250	Quercus_rubra	leafcolor	3.9	0.666667	483.893	22.4238	1.67171	15.2394	12914.6	21.0168	13.7438	0.138469	0.338903	8.00869	Intermediate
Gunderson et al., 2012	2248	Populus_grandidentata_	leafcolor	3.67	0.666667	480.075	24.25	2.075	15.9994		19.2342	10.3214	0.123069	0.49211	12.0005	Intermediate
Han et al., 2014	2239	Quercus_variabilis	leafcolor	5	0.5		19.6	1.37	14.1887			14.87	0.12425
Han et al., 2014	334	Quercus_variabilis	leafout	-2.30769	0.25		19.6	1.37	14.1887			14.87	0.12425
Han et al., 2014	2238	Quercus_variabilis	leafcolor	7.30769	0.5		19.6	1.37	14.1887			14.87	0.12425
Han et al., 2014	335	Quercus_variabilis	leafout	-1.32143	0.25		19.6	1.37	14.1887			14.87	0.12425
Harter et al., 2015	340	Fagus_sylvatica	leafout	-1.05625	0.666667	476.545	23.2616	1.45276	30.1864	2021.03	20.6891	16.5412	0.126183	0.434557	8.00869	Acquisitive
Harter et al., 2015	2190	Fagus_sylvatica	leafcolor	2.16875	0.666667	476.545	23.2616	1.45276	30.1864	2021.03	20.6891	16.5412	0.126183	0.434557	8.00869	Acquisitive
Harter et al., 2015	2188	Fagus_sylvatica	leafcolor	1.2625	0.666667	476.545	23.2616	1.45276	30.1864	2021.03	20.6891	16.5412	0.126183	0.434557	8.00869	Acquisitive
Harter et al., 2015	339	Fagus_sylvatica	leafout	-1.28125	0.666667	476.545	23.2616	1.45276	30.1864	2021.03	20.6891	16.5412	0.126183	0.434557	8.00869	Acquisitive
Harter et al., 2015	2191	Fagus_sylvatica	leafcolor	0.71875	0.666667	476.545	23.2616	1.45276	30.1864	2021.03	20.6891	16.5412	0.126183	0.434557	8.00869	Acquisitive
Harter et al., 2015	341	Fagus_sylvatica	leafout	-3.05	0.666667	476.545	23.2616	1.45276	30.1864	2021.03	20.6891	16.5412	0.126183	0.434557	8.00869	Acquisitive
Harter et al., 2015	2189	Fagus_sylvatica	leafcolor	1.6625	0.666667	476.545	23.2616	1.45276	30.1864	2021.03	20.6891	16.5412	0.126183	0.434557	8.00869	Acquisitive
Harter et al., 2015	2194	Fagus_sylvatica	leafcolor	0.5375	0.666667	476.545	23.2616	1.45276	30.1864	2021.03	20.6891	16.5412	0.126183	0.434557	8.00869	Acquisitive
Harter et al., 2015	2192	Fagus_sylvatica	leafcolor	-1.29375	0.666667	476.545	23.2616	1.45276	30.1864	2021.03	20.6891	16.5412	0.126183	0.434557	8.00869	Acquisitive
Harter et al., 2015	2186	Fagus_sylvatica	leafcolor	-1.1875	0.666667	476.545	23.2616	1.45276	30.1864	2021.03	20.6891	16.5412	0.126183	0.434557	8.00869	Acquisitive
Harter et al., 2015	2193	Fagus_sylvatica	leafcolor	-1.24375	0.666667	476.545	23.2616	1.45276	30.1864	2021.03	20.6891	16.5412	0.126183	0.434557	8.00869	Acquisitive
Harter et al., 2015	2187	Fagus_sylvatica	leafcolor	-0.5375	0.666667	476.545	23.2616	1.45276	30.1864	2021.03	20.6891	16.5412	0.126183	0.434557	8.00869	Acquisitive
Harter et al., 2015	2185	Fagus_sylvatica	leafcolor	-0.15	0.666667	476.545	23.2616	1.45276	30.1864	2021.03	20.6891	16.5412	0.126183	0.434557	8.00869	Acquisitive
Harter et al., 2015	2184	Fagus_sylvatica	leafcolor	-0.8375	0.666667	476.545	23.2616	1.45276	30.1864	2021.03	20.6891	16.5412	0.126183	0.434557	8.00869	Acquisitive
Harter et al., 2015	336	Fagus_sylvatica	leafout	-2.9375	0.666667	476.545	23.2616	1.45276	30.1864	2021.03	20.6891	16.5412	0.126183	0.434557	8.00869	Acquisitive
Harter et al., 2015	337	Fagus_sylvatica	leafout	-0.13125	0.666667	476.545	23.2616	1.45276	30.1864	2021.03	20.6891	16.5412	0.126183	0.434557	8.00869	Acquisitive
Harter et al., 2015	338	Fagus_sylvatica	leafout	-2.675	0.666667	476.545	23.2616	1.45276	30.1864	2021.03	20.6891	16.5412	0.126183	0.434557	8.00869	Acquisitive
Harter et al., 2015	2183	Fagus_sylvatica	leafcolor	0.24375	0.666667	476.545	23.2616	1.45276	30.1864	2021.03	20.6891	16.5412	0.126183	0.434557	8.00869	Acquisitive
Hoffmann et al., 2010	350	Craspedia_jamesii	leafout	3.31579	0.153846
Hoffmann et al., 2010	343	Carex_breviculmis	leafout	-10.5789	0.153846				15.3536	182.194				0.359375
Hoffmann et al., 2010	356	Poa_hiemata	leafout	-1.17895	0.153846				7.4071	21.6838				0.472
Hoffmann et al., 2010	357	Poa_hiemata	leafout	-1.76842	0.153846				7.4071	21.6838				0.472
Hoffmann et al., 2010	363	Ranunculus_victoriensis	leafout	-1.42105	0.153846				6.74889	292.986				0.31
Hoffmann et al., 2010	342	Carex_breviculmis	leafout	-1.32632	0.153846				15.3536	182.194				0.359375
Hoffmann et al., 2010	353	Erigeron_bellidioides	leafout	-3.21053	0.153846				9.1727	208.951				0.274286
Hoffmann et al., 2010	364	Ranunculus_victoriensis	leafout	3.97895	0.153846				6.74889	292.986				0.31
Hoffmann et al., 2010	354	Erigeron_bellidioides	leafout	-2.13684	0.153846				9.1727	208.951				0.274286
Hoffmann et al., 2010	345	Carex_breviculmis	leafout	0.442105	0.153846				15.3536	182.194				0.359375
Hoffmann et al., 2010	355	Erigeron_bellidioides	leafout	-0.715789	0.153846				9.1727	208.951				0.274286
Hoffmann et al., 2010	361	Ranunculus_victoriensis	leafout	1.42105	0.153846				6.74889	292.986				0.31
Hoffmann et al., 2010	362	Ranunculus_victoriensis	leafout	-5.11579	0.153846				6.74889	292.986				0.31
Hoffmann et al., 2010	348	Craspedia_jamesii	leafout	1.98947	0.153846
Hoffmann et al., 2010	344	Carex_breviculmis	leafout	-6.63158	0.153846				15.3536	182.194				0.359375
Hoffmann et al., 2010	352	Erigeron_bellidioides	leafout	0.715789	0.153846				9.1727	208.951				0.274286
Hoffmann et al., 2010	349	Craspedia_jamesii	leafout	-5.94737	0.153846
Hoffmann et al., 2010	347	Craspedia_jamesii	leafout	8.28421	0.153846
Hoffmann et al., 2010	351	Erigeron_bellidioides	leafout	1.78947	0.153846				9.1727	208.951				0.274286
Hoffmann et al., 2010	358	Poa_hiemata	leafout	-13.5579	0.153846				7.4071	21.6838				0.472
Hoffmann et al., 2010	359	Poa_hiemata	leafout	-3.82105	0.153846				7.4071	21.6838				0.472
Hoffmann et al., 2010	360	Poa_hiemata	leafout	-3.83158	0.153846				7.4071	21.6838				0.472
Hoffmann et al., 2010	346	Craspedia_jamesii	leafout	4.96842	0.153846
Hong et al., 2023	1938	Elymus_nutans	leafout	-1.60714	0.5	446.501	22.2104	1.7939	17.1079		19.8196	5.60771	0.1695	0.42843		Intermediate
Hong et al., 2023	3079	Pontentilla_nivea	leafcolor	2.10526	0.5
Hong et al., 2023	3077	Potentilla_anserina	leafcolor	2.63158	0.5	445.941	24.0286	1.01947	18.4781	2542.7	22.8399	13.8169	0.261	0.28407		Intermediate
Hong et al., 2023	1937	Kobresia_humilis	leafout	-2.41071	0.5	451.084	24.8242	0.924608	13.0848	147.041	18.9393			0.511861
Hong et al., 2023	3075	Kobresia_humilis	leafcolor	1.84211	0.5	451.084	24.8242	0.924608	13.0848	147.041	18.9393			0.511861
Hong et al., 2023	1940	Gentiana_straminea	leafout	-2.41071	0.5	456.819	26.4478	1.72091	10.6138					0.254513		Intermediate
Hong et al., 2023	1941	Pontentilla_nivea	leafout	-3.21429	0.5
Hong et al., 2023	3076	Elymus_nutans	leafcolor	1.84211	0.5	446.501	22.2104	1.7939	17.1079		19.8196	5.60771	0.1695	0.42843		Intermediate
Hong et al., 2023	3078	Gentiana_straminea	leafcolor	2.10526	0.5	456.819	26.4478	1.72091	10.6138					0.254513		Intermediate
Hong et al., 2023	1939	Potentilla_anserina	leafout	-3.21429	0.5	445.941	24.0286	1.01947	18.4781	2542.7	22.8399	13.8169	0.261	0.28407		Intermediate
Hou et al., 2012	365	Triticum_aestivum	leafout	-3.83077	0.5	437.085	36.2746	5.12289	21.3113			30.5882		0.248303		Acquisitive
Hou et al., 2012	368	Triticum_aestivum	leafout	-8.31538	0.5	437.085	36.2746	5.12289	21.3113			30.5882		0.248303		Acquisitive
Hou et al., 2012	367	Zea_mays	leafout	-8.31538	0.5	436.939	32.8339	2.55059	21.8564		11.6147	7.37215		0.212231	3.24	Acquisitive
Hou et al., 2012	366	Zea_mays	leafout	-3.83077	0.5	436.939	32.8339	2.55059	21.8564		11.6147	7.37215		0.212231	3.24	Acquisitive
Howell et al., 2020	2134	Bromus_tectorum	leafcolor	-0.505	0.4	425.217	21.6349	2.5675	20.756		20.6141		0.121942	0.30186		Acquisitive
Howell et al., 2020	2137	Bromus_tectorum	leafcolor		0.4	425.217	21.6349	2.5675	20.756		20.6141		0.121942	0.30186		Acquisitive
Howell et al., 2020	2136	Bromus_tectorum	leafcolor	0.655	0.4	425.217	21.6349	2.5675	20.756		20.6141		0.121942	0.30186		Acquisitive
Howell et al., 2020	2135	Bromus_tectorum	leafcolor	-1.515	0.4	425.217	21.6349	2.5675	20.756		20.6141		0.121942	0.30186		Acquisitive
Howell et al., 2020	2140	Bromus_tectorum	leafcolor	-7.52	0.4	425.217	21.6349	2.5675	20.756		20.6141		0.121942	0.30186		Acquisitive
Howell et al., 2020	2138	Bromus_tectorum	leafcolor	-2.93	0.4	425.217	21.6349	2.5675	20.756		20.6141		0.121942	0.30186		Acquisitive
Howell et al., 2020	2128	Bromus_tectorum	leafcolor	-1.3075	0.4	425.217	21.6349	2.5675	20.756		20.6141		0.121942	0.30186		Acquisitive
Howell et al., 2020	2133	Bromus_tectorum	leafcolor	-0.605	0.4	425.217	21.6349	2.5675	20.756		20.6141		0.121942	0.30186		Acquisitive
Howell et al., 2020	2139	Bromus_tectorum	leafcolor	-2.27	0.4	425.217	21.6349	2.5675	20.756		20.6141		0.121942	0.30186		Acquisitive
Howell et al., 2020	2131	Bromus_tectorum	leafcolor	-0.605	0.4	425.217	21.6349	2.5675	20.756		20.6141		0.121942	0.30186		Acquisitive
Howell et al., 2020	2132	Bromus_tectorum	leafcolor	-0.555	0.4	425.217	21.6349	2.5675	20.756		20.6141		0.121942	0.30186		Acquisitive
Howell et al., 2020	2142	Bromus_tectorum	leafcolor	-2.52	0.4	425.217	21.6349	2.5675	20.756		20.6141		0.121942	0.30186		Acquisitive
Howell et al., 2020	2129	Bromus_tectorum	leafcolor	-1.22	0.4	425.217	21.6349	2.5675	20.756		20.6141		0.121942	0.30186		Acquisitive
Howell et al., 2020	2141	Bromus_tectorum	leafcolor	-3.23	0.4	425.217	21.6349	2.5675	20.756		20.6141		0.121942	0.30186		Acquisitive
Howell et al., 2020	2126	Bromus_tectorum	leafcolor	-0.0875	0.4	425.217	21.6349	2.5675	20.756		20.6141		0.121942	0.30186		Acquisitive
Howell et al., 2020	2127	Bromus_tectorum	leafcolor	-1.3075	0.4	425.217	21.6349	2.5675	20.756		20.6141		0.121942	0.30186		Acquisitive
Howell et al., 2020	2130	Bromus_tectorum	leafcolor	-1.79	0.4	425.217	21.6349	2.5675	20.756		20.6141		0.121942	0.30186		Acquisitive
Ishioka et al., 2013	2832	Smilacina_japonica	leafcolor	-0.429091	0.5
Ishioka et al., 2013	2831	Daphne_kamtchatica	leafcolor	-1.15818	0.5
Ishioka et al., 2013	370	Dryopteris_crassirhizoma	leafout	-1.46	0.5	433.584	28.0163	2.46379	27.7018	108.25	15.6244				6	Acquisitive
Ishioka et al., 2013	369	Daphne_kamtchatica	leafout	-0.256364	0.5
Ishioka et al., 2013	374	Quercus_crispula	leafout	0.258182	0.5
Ishioka et al., 2013	371	Pachysandra_terminalis	leafout	3.30545	0.5				2.6
Ishioka et al., 2013	372	Parasenecio_auriculata	leafout	-0.429091	0.5
Ishioka et al., 2013	376	Trillium_apetalon	leafout	-0.6	0.5				31.9108	8856.84
Ishioka et al., 2013	373	Phryma_leptostachya	leafout	-0.0872727	0.5	421.47	23.95	3.75	35.595			5.22866	0.2			Acquisitive
Ishioka et al., 2013	2830	Trillium_apetalon	leafcolor	1.16	0.5				31.9108	8856.84
Ishioka et al., 2013	2828	Parasenecio_auriculata	leafcolor	-3.30727	0.5
Ishioka et al., 2013	2829	Phryma_leptostachya	leafcolor	0.643636	0.5	421.47	23.95	3.75	35.595			5.22866	0.2			Acquisitive
Ishioka et al., 2013	375	Smilacina_japonica	leafout	-1.93273	0.5
Ishioka et al., 2013	2827	Dryopteris_crassirhizoma	leafcolor	0.901818	0.5	433.584	28.0163	2.46379	27.7018	108.25	15.6244				6	Acquisitive
Ishioka et al., 2013	2826	Quercus_crispula	leafcolor	-0.214545	0.5
Jacques et al., 2015	1948	Maianthemum_cadense	leafcolor	-5.82353	0.333333
Jacques et al., 2015	1945	Maianthemum_cadense	leafcolor	-0.582353	0.166667
Jacques et al., 2015	384	Eurybia_macrophylla	leafout	-2.75	0.333333	440.048	22.611	2.58167	20.7013	6828.99		7.17832		0.212177		Acquisitive
Jacques et al., 2015	387	Maianthemum_cadense	leafout	-4.5	0.333333
Jacques et al., 2015	385	Maianthemum_cadense	leafout	-4.85882	0.166667
Jacques et al., 2015	383	Eurybia_macrophylla	leafout	-4.18824	0.333333	440.048	22.611	2.58167	20.7013	6828.99		7.17832		0.212177		Acquisitive
Jacques et al., 2015	1958	Eurybia_macrophylla	leafcolor	1.47647	0.333333	440.048	22.611	2.58167	20.7013	6828.99		7.17832		0.212177		Acquisitive
Jacques et al., 2015	1955	Maianthemum_cadense	leafcolor	7.01176	0.333333
Jacques et al., 2015	388	Maianthemum_cadense	leafout	-3.96471	0.333333
Jacques et al., 2015	386	Maianthemum_cadense	leafout	-3.07059	0.333333
Jacques et al., 2015	381	Eurybia_macrophylla	leafout	-7.72353	0.333333	440.048	22.611	2.58167	20.7013	6828.99		7.17832		0.212177		Acquisitive
Jacques et al., 2015	1946	Maianthemum_cadense	leafcolor	0.147059	0.333333
Jacques et al., 2015	1954	Maianthemum_cadense	leafcolor	-1.28824	0.333333
Jacques et al., 2015	382	Eurybia_macrophylla	leafout	-4.40882	0.333333	440.048	22.611	2.58167	20.7013	6828.99		7.17832		0.212177		Acquisitive
Jacques et al., 2015	379	Eurybia_macrophylla	leafout	-5.33529	0.333333	440.048	22.611	2.58167	20.7013	6828.99		7.17832		0.212177		Acquisitive
Jacques et al., 2015	1959	Eurybia_macrophylla	leafcolor	4.97059	0.333333	440.048	22.611	2.58167	20.7013	6828.99		7.17832		0.212177		Acquisitive
Jacques et al., 2015	380	Eurybia_macrophylla	leafout	-5.98824	0.333333	440.048	22.611	2.58167	20.7013	6828.99		7.17832		0.212177		Acquisitive
Jacques et al., 2015	1960	Eurybia_macrophylla	leafcolor	3.80588	0.333333	440.048	22.611	2.58167	20.7013	6828.99		7.17832		0.212177		Acquisitive
Jacques et al., 2015	1952	Eurybia_macrophylla	leafcolor	9.31765	0.333333	440.048	22.611	2.58167	20.7013	6828.99		7.17832		0.212177		Acquisitive
Jacques et al., 2015	1957	Eurybia_macrophylla	leafcolor	4.38824	0.333333	440.048	22.611	2.58167	20.7013	6828.99		7.17832		0.212177		Acquisitive
Jacques et al., 2015	1956	Maianthemum_cadense	leafcolor	-2.01765	0.333333
Jacques et al., 2015	1947	Maianthemum_cadense	leafcolor	0.582353	0.333333
Jacques et al., 2015	377	Eurybia_macrophylla	leafout	-6.64706	0.333333	440.048	22.611	2.58167	20.7013	6828.99		7.17832		0.212177		Acquisitive
Jacques et al., 2015	1949	Eurybia_macrophylla	leafcolor	10.7765	0.333333	440.048	22.611	2.58167	20.7013	6828.99		7.17832		0.212177		Acquisitive
Jacques et al., 2015	1950	Eurybia_macrophylla	leafcolor	6.40588	0.333333	440.048	22.611	2.58167	20.7013	6828.99		7.17832		0.212177		Acquisitive
Jacques et al., 2015	391	Maianthemum_cadense	leafout	-5.07059	0.333333
Jacques et al., 2015	1953	Maianthemum_cadense	leafcolor	2.05882	0.333333
Jacques et al., 2015	378	Eurybia_macrophylla	leafout	-3.60882	0.333333	440.048	22.611	2.58167	20.7013	6828.99		7.17832		0.212177		Acquisitive
Jacques et al., 2015	1951	Eurybia_macrophylla	leafcolor	19.2176	0.333333	440.048	22.611	2.58167	20.7013	6828.99		7.17832		0.212177		Acquisitive
Jacques et al., 2015	389	Maianthemum_cadense	leafout	-3.52353	0.333333
Jacques et al., 2015	392	Maianthemum_cadense	leafout	-5.07059	0.333333
Jacques et al., 2015	390	Maianthemum_cadense	leafout	-1.42353	0.333333
Jarrad et al., 2008	398	Celmisia_pugioniformis	leafout	-1.2	0.285714				4.81389	280.991				0.39
Jarrad et al., 2008	396	Carex_breviculmis	leafout	-7.28333	0.285714				15.3536	182.194				0.359375
Jarrad et al., 2008	399	Craspedia_coolaminica	leafout	-3.48333	0.153846
Jarrad et al., 2008	397	Celmisia_pugioniformis	leafout	1.2	0.153846				4.81389	280.991				0.39
Jarrad et al., 2008	395	Carex_breviculmis	leafout	-3.30833	0.153846				15.3536	182.194				0.359375
Jarrad et al., 2008	410	Ranunculus_victoriensis	leafout	-3.49167	0.285714				6.74889	292.986				0.31
Jarrad et al., 2008	412	Rytidosperma_nudiflorum	leafout	-3.30833	0.285714				6.10211	70.1124				0.467143
Jarrad et al., 2008	413	Senecio_pintifolius	leafout	-1.75	0.153846
Jarrad et al., 2008	405	Plantago_euryphylla	leafout	-1.75	0.153846	387.177	29.5858		8.7412	762.364				0.165948
Jarrad et al., 2008	411	Rytidosperma_nudiflorum	leafout	-5.3	0.153846				6.10211	70.1124				0.467143
Jarrad et al., 2008	394	Brachyscome_decipiens	leafout	-10.7917	0.285714				12.7423	619.655				0.146667
Jarrad et al., 2008	401	Craspedia_jamesii	leafout		0.285714
Jarrad et al., 2008	404	Luzula_modesta	leafout	1.325	0.285714				9.2428	218.474				0.365714
Jarrad et al., 2008	409	Ranunculus_victoriensis	leafout		0.153846				6.74889	292.986				0.31
Jarrad et al., 2008	400	Craspedia_jamesii	leafout	-5.225	0.153846
Jarrad et al., 2008	406	Plantago_euryphylla	leafout	-1.16667	0.285714	387.177	29.5858		8.7412	762.364				0.165948
Jarrad et al., 2008	407	Poa_hiemata	leafout	-5.3	0.153846				7.4071	21.6838				0.472
Jarrad et al., 2008	403	Luzula_modesta	leafout	5.3	0.153846				9.2428	218.474				0.365714
Jarrad et al., 2008	408	Poa_hiemata	leafout	-3.30833	0.285714				7.4071	21.6838				0.472
Jarrad et al., 2008	393	Brachyscome_decipiens	leafout	-1.2	0.153846				12.7423	619.655				0.146667
Jarrad et al., 2008	402	Erigeron_bellidioides	leafout	5.80833	0.153846				9.1727	208.951				0.274286
Ji et al., 2017	434	Melilotoides_archiducis-nicolai	leafout	-10.5533	0.4
Ji et al., 2017	425	Gentia_lawrencei	leafout	-13.6	0.4
Ji et al., 2017	415	Aster_diplostephioides	leafout	-3.82	0.4
Ji et al., 2017	426	Gentia_straminea	leafout	-5.33333	0.4
Ji et al., 2017	424	Gentia_lawrencei	leafout	-0.4	0.4
Ji et al., 2017	437	Melilotoides_archiducis-nicolai	leafout	-20	0.4
Ji et al., 2017	438	Poa_pratensis	leafout	-1.08667	0.4	440.722	20.6286	1.93344	19.1302	411.066	24.9891	8.84345	0.176857	0.333507	3.01479	Intermediate
Ji et al., 2017	449	Tibetia_himalaica	leafout	-12	0.333333	444.142	24.95	0.745551	16.848		21.9552			0.391264		Intermediate
Ji et al., 2017	445	Saussurea_superba	leafout	-8.91333	0.4
Ji et al., 2017	435	Melilotoides_archiducis-nicolai	leafout	-9.96	0.4
Ji et al., 2017	436	Melilotoides_archiducis-nicolai	leafout	-18.02	0.4
Ji et al., 2017	417	Aster_diplostephioides	leafout	-4.15333	0.4
Ji et al., 2017	414	Aster_diplostephioides	leafout	-3.87333	0.4
Ji et al., 2017	439	Poa_pratensis	leafout	-2.8	0.4	440.722	20.6286	1.93344	19.1302	411.066	24.9891	8.84345	0.176857	0.333507	3.01479	Intermediate
Ji et al., 2017	416	Aster_diplostephioides	leafout	-1.08667	0.4
Ji et al., 2017	448	Tibetia_himalaica	leafout	-6.38	0.333333	444.142	24.95	0.745551	16.848		21.9552			0.391264		Intermediate
Ji et al., 2017	421	Elymus_nutans	leafout	-4.08667	0.4	446.501	22.2104	1.7939	17.1079		19.8196	5.60771	0.1695	0.42843		Intermediate
Ji et al., 2017	444	Saussurea_superba	leafout	-0.913333	0.4
Ji et al., 2017	447	Tibetia_himalaica	leafout	-6.75333	0.4	444.142	24.95	0.745551	16.848		21.9552			0.391264		Intermediate
Ji et al., 2017	440	Potentilla_saundersiana	leafout	-1.25333	0.4	440.244	23.1815	1.05567	15.0971		21.4724			0.360443		Intermediate
Ji et al., 2017	427	Gentia_straminea	leafout	-10.18	0.4
Ji et al., 2017	446	Tibetia_himalaica	leafout	-6.35333	0.4	444.142	24.95	0.745551	16.848		21.9552			0.391264		Intermediate
Ji et al., 2017	442	Saussurea_superba	leafout	-3	0.4
Ji et al., 2017	420	Elymus_nutans	leafout	-1.20667	0.4	446.501	22.2104	1.7939	17.1079		19.8196	5.60771	0.1695	0.42843		Intermediate
Ji et al., 2017	431	Kobresia_humilis	leafout	-6.44667	0.4	451.084	24.8242	0.924608	13.0848	147.041	18.9393			0.511861
Ji et al., 2017	441	Potentilla_saundersiana	leafout	-5.14667	0.4	440.244	23.1815	1.05567	15.0971		21.4724			0.360443		Intermediate
Ji et al., 2017	422	Gentia_lawrencei	leafout	-2.66667	0.4
Ji et al., 2017	443	Saussurea_superba	leafout	-6.20667	0.4
Ji et al., 2017	428	Gentia_straminea	leafout	-5.44667	0.4
Ji et al., 2017	423	Gentia_lawrencei	leafout	-6.93333	0.4
Ji et al., 2017	432	Kobresia_humilis	leafout	-0.246667	0.4	451.084	24.8242	0.924608	13.0848	147.041	18.9393			0.511861
Ji et al., 2017	433	Kobresia_humilis	leafout	-2	0.4	451.084	24.8242	0.924608	13.0848	147.041	18.9393			0.511861
Ji et al., 2017	419	Elymus_nutans	leafout	-1.73333	0.4	446.501	22.2104	1.7939	17.1079		19.8196	5.60771	0.1695	0.42843		Intermediate
Ji et al., 2017	429	Gentia_straminea	leafout	-13.3533	0.4
Ji et al., 2017	418	Elymus_nutans	leafout	-2.13333	0.4	446.501	22.2104	1.7939	17.1079		19.8196	5.60771	0.1695	0.42843		Intermediate
Ji et al., 2017	430	Kobresia_humilis	leafout	-0.933333	0.4	451.084	24.8242	0.924608	13.0848	147.041	18.9393			0.511861
Ji et al., 2019	452	Aster_diplostephioides	leafout	-0.305	0.333333
Ji et al., 2019	476	Kobresia_humilis	leafout	-1.125	0.333333	451.084	24.8242	0.924608	13.0848	147.041	18.9393			0.511861
Ji et al., 2019	503	Tibetia_himalaica	leafout	-0.875	0.333333	444.142	24.95	0.745551	16.848		21.9552			0.391264		Intermediate
Ji et al., 2019	462	Gentiana_lawrencei	leafout	-4.11	1	462.57	28.2	2.76	12.9754	328.075						Intermediate
Ji et al., 2019	464	Gentiana_lawrencei	leafout	-0.085	0.333333	462.57	28.2	2.76	12.9754	328.075						Intermediate
Ji et al., 2019	475	Kobresia_humilis	leafout	-0.305	0.333333	451.084	24.8242	0.924608	13.0848	147.041	18.9393			0.511861
Ji et al., 2019	450	Aster_diplostephioides	leafout	-4.965	1
Ji et al., 2019	451	Aster_diplostephioides	leafout	-2.285	1
Ji et al., 2019	463	Gentiana_lawrencei	leafout	-0.47	0.333333	462.57	28.2	2.76	12.9754	328.075						Intermediate
Ji et al., 2019	500	Tibetia_himalaica	leafout	-4.895	0.333333	444.142	24.95	0.745551	16.848		21.9552			0.391264		Intermediate
Ji et al., 2019	473	Kobresia_humilis	leafout	-0.605	0.333333	451.084	24.8242	0.924608	13.0848	147.041	18.9393			0.511861
Ji et al., 2019	502	Tibetia_himalaica	leafout	-0.4	0.333333	444.142	24.95	0.745551	16.848		21.9552			0.391264		Intermediate
Ji et al., 2019	492	Saussurea_superba	leafout	-2.365	1
Ji et al., 2019	477	Kobresia_humilis	leafout	-4.91	0.333333	451.084	24.8242	0.924608	13.0848	147.041	18.9393			0.511861
Ji et al., 2019	453	Aster_diplostephioides	leafout	-9.795	0.333333
Ji et al., 2019	474	Kobresia_humilis	leafout	-3.61	0.333333	451.084	24.8242	0.924608	13.0848	147.041	18.9393			0.511861
Ji et al., 2019	461	Gentiana_lawrencei	leafout	-1.785	1	462.57	28.2	2.76	12.9754	328.075						Intermediate
Ji et al., 2019	460	Elymus_nutans	leafout	-2.805	0.333333	446.501	22.2104	1.7939	17.1079		19.8196	5.60771	0.1695	0.42843		Intermediate
Ji et al., 2019	472	Gentiana_straminea	leafout	0.15	0.333333	456.819	26.4478	1.72091	10.6138					0.254513		Intermediate
Ji et al., 2019	454	Aster_diplostephioides	leafout	1.375	0.333333
Ji et al., 2019	488	Potentilla_saundersiana	leafout	-0.805	0.333333	440.244	23.1815	1.05567	15.0971		21.4724			0.360443		Intermediate
Ji et al., 2019	455	Aster_diplostephioides	leafout	1.925	0.333333
Ji et al., 2019	489	Potentilla_saundersiana	leafout	-1	0.333333	440.244	23.1815	1.05567	15.0971		21.4724			0.360443		Intermediate
Ji et al., 2019	498	Tibetia_himalaica	leafout	-4.865	0.333333	444.142	24.95	0.745551	16.848		21.9552			0.391264		Intermediate
Ji et al., 2019	501	Tibetia_himalaica	leafout	-4	0.333333	444.142	24.95	0.745551	16.848		21.9552			0.391264		Intermediate
Ji et al., 2019	486	Potentilla_saundersiana	leafout	0.305	1	440.244	23.1815	1.05567	15.0971		21.4724			0.360443		Intermediate
Ji et al., 2019	456	Elymus_nutans	leafout	-1.605	0.333333	446.501	22.2104	1.7939	17.1079		19.8196	5.60771	0.1695	0.42843		Intermediate
Ji et al., 2019	478	Kobresia_humilis	leafout	-4.27	0.333333	451.084	24.8242	0.924608	13.0848	147.041	18.9393			0.511861
Ji et al., 2019	487	Potentilla_saundersiana	leafout	0.165	1	440.244	23.1815	1.05567	15.0971		21.4724			0.360443		Intermediate
Ji et al., 2019	481	Melilotoides_archiducis-nicolai	leafout	-7.715	1
Ji et al., 2019	471	Gentiana_straminea	leafout	-0.715	0.333333	456.819	26.4478	1.72091	10.6138					0.254513		Intermediate
Ji et al., 2019	499	Tibetia_himalaica	leafout	-4.605	0.333333	444.142	24.95	0.745551	16.848		21.9552			0.391264		Intermediate
Ji et al., 2019	465	Gentiana_lawrencei	leafout	2.575	0.333333	462.57	28.2	2.76	12.9754	328.075						Intermediate
Ji et al., 2019	469	Gentiana_straminea	leafout	-4.145	0.333333	456.819	26.4478	1.72091	10.6138					0.254513		Intermediate
Ji et al., 2019	482	Melilotoides_archiducis-nicolai	leafout	-13.58	0.333333
Ji et al., 2019	483	Melilotoides_archiducis-nicolai	leafout	-10.125	0.333333
Ji et al., 2019	490	Potentilla_saundersiana	leafout	-4.005	0.333333	440.244	23.1815	1.05567	15.0971		21.4724			0.360443		Intermediate
Ji et al., 2019	494	Saussurea_superba	leafout	-0.72	0.333333
Ji et al., 2019	459	Elymus_nutans	leafout	-2	0.333333	446.501	22.2104	1.7939	17.1079		19.8196	5.60771	0.1695	0.42843		Intermediate
Ji et al., 2019	497	Saussurea_superba	leafout	-2.285	0.333333
Ji et al., 2019	493	Saussurea_superba	leafout	-3.49	1
Ji et al., 2019	466	Gentiana_lawrencei	leafout	2.09	0.333333	462.57	28.2	2.76	12.9754	328.075						Intermediate
Ji et al., 2019	491	Potentilla_saundersiana	leafout	-3.335	0.333333	440.244	23.1815	1.05567	15.0971		21.4724			0.360443		Intermediate
Ji et al., 2019	479	Kobresia_humilis	leafout	0.335	0.333333	451.084	24.8242	0.924608	13.0848	147.041	18.9393			0.511861
Ji et al., 2019	485	Melilotoides_archiducis-nicolai	leafout	-7.675	0.333333
Ji et al., 2019	496	Saussurea_superba	leafout	-1.545	0.333333
Ji et al., 2019	457	Elymus_nutans	leafout	-1.99	0.333333	446.501	22.2104	1.7939	17.1079		19.8196	5.60771	0.1695	0.42843		Intermediate
Ji et al., 2019	470	Gentiana_straminea	leafout	-3.25	0.333333	456.819	26.4478	1.72091	10.6138					0.254513		Intermediate
Ji et al., 2019	458	Elymus_nutans	leafout	-0.72	0.333333	446.501	22.2104	1.7939	17.1079		19.8196	5.60771	0.1695	0.42843		Intermediate
Ji et al., 2019	495	Saussurea_superba	leafout	-2.25	0.333333
Ji et al., 2019	467	Gentiana_straminea	leafout	-3.955	1	456.819	26.4478	1.72091	10.6138					0.254513		Intermediate
Ji et al., 2019	468	Gentiana_straminea	leafout	-1.71	1	456.819	26.4478	1.72091	10.6138					0.254513		Intermediate
Ji et al., 2019	480	Melilotoides_archiducis-nicolai	leafout	-7.915	1
Ji et al., 2019	484	Melilotoides_archiducis-nicolai	leafout	-4.555	0.333333
Jones et al., 1997	506	Salix_rotundifolia	leafout	-0.611429	0.0833333	489.344	25.0889		12.6217		19.2459
Jones et al., 1997	507	Salix_rotundifolia	leafout	-0.514286	0.0833333	489.344	25.0889		12.6217		19.2459
Jones et al., 1997	1994	Salix_arctica	leafcolor	-1.95	0.2	439.13	22.6175	2.38262	11.8014	274.704	18.2369	9.59076		0.399885	3.6	Intermediate
Jones et al., 1997	505	Salix_herbacea	leafout	0.838462	0.166667	500.359	27.894	2.81644	14.5171	114.471	18.3707	10.0253	0.18925	0.366003	2.72344	Intermediate
Jones et al., 1997	1997	Salix_rotundifolia	leafcolor	1.14857	0.0833333	489.344	25.0889		12.6217		19.2459
Jones et al., 1997	1995	Salix_arctica	leafcolor	0.1875	0.2	439.13	22.6175	2.38262	11.8014	274.704	18.2369	9.59076		0.399885	3.6	Intermediate
Jones et al., 1997	504	Salix_herbacea	leafout	0.638462	0.166667	500.359	27.894	2.81644	14.5171	114.471	18.3707	10.0253	0.18925	0.366003	2.72344	Intermediate
Jones et al., 1997	1996	Salix_rotundifolia	leafcolor	-0.0285714	0.0833333	489.344	25.0889		12.6217		19.2459
Kaye and Wagner, 2014	509	Acer_rubrum	leafout	-4.5	0.5	492.076	18.2083	1.43925	19.7297	5167.28	28.6329	12.3978	0.118473	0.309207	6.48944	Intermediate
Kaye and Wagner, 2014	508	Acer_rubrum	leafout	-4.5	0.5	492.076	18.2083	1.43925	19.7297	5167.28	28.6329	12.3978	0.118473	0.309207	6.48944	Intermediate
Kaye and Wagner, 2014	517	Quercus_rubra	leafout	-8	0.5	483.893	22.4238	1.67171	15.2394	12914.6	21.0168	13.7438	0.138469	0.338903	8.00869	Intermediate
Kaye and Wagner, 2014	510	Fraxinus_america	leafout	-3.5	0.5
Kaye and Wagner, 2014	515	Quercus_alba	leafout	-10	0.5	481.331	21.9692	1.51609	15.7111	7074.94	20.9894	13.2361	0.119683	0.300569	12.0005	Intermediate
Kaye and Wagner, 2014	516	Quercus_rubra	leafout	-2.5	0.5	483.893	22.4238	1.67171	15.2394	12914.6	21.0168	13.7438	0.138469	0.338903	8.00869	Intermediate
Kaye and Wagner, 2014	519	Quercus_veluti	leafout	-6	0.5
Kaye and Wagner, 2014	518	Quercus_veluti	leafout	-0.5	0.5
Kaye and Wagner, 2014	514	Quercus_alba	leafout	-3	0.5	481.331	21.9692	1.51609	15.7111	7074.94	20.9894	13.2361	0.119683	0.300569	12.0005	Intermediate
Kaye and Wagner, 2014	512	Liquidambar_styraciflua	leafout	-2.5	0.5	495.957	15.9067	1.38222	17.4005	5006.63		8.74761	0.1363	0.33	7.2	Intermediate
Kaye and Wagner, 2014	513	Liquidambar_styraciflua	leafout	-10.5	0.5	495.957	15.9067	1.38222	17.4005	5006.63		8.74761	0.1363	0.33	7.2	Intermediate
Kaye and Wagner, 2014	511	Fraxinus_america	leafout	-9.5	0.5
Kellomäki, 2001	2199	Betula_pendula	leafcolor	2.96667	0.5	493.903	25.0573	2.17376	19.1124	1695.81	19.0618	13.4261	0.183827	0.367763	5.19543	Intermediate
Kellomäki, 2001	2200	Betula_pendula	leafcolor	4.14	0.5	493.903	25.0573	2.17376	19.1124	1695.81	19.0618	13.4261	0.183827	0.367763	5.19543	Intermediate
Khorsand Rosa et al., 2015	1990	Betula	leafcolor	2.61905	0.333333
Khorsand Rosa et al., 2015	1989	Polygonum_bistorta	leafcolor	0.559524	0.333333
Khorsand Rosa et al., 2015	1993	Vaccinium_vitis-idaea	leafcolor	3.36905	0.333333
Khorsand Rosa et al., 2015	1988	Eriophorum_vagitum	leafcolor	-4.67857	0.333333
Khorsand Rosa et al., 2015	521	Cassiope_tetrago	leafout	-0.488095	0.333333
Khorsand Rosa et al., 2015	1987	Cassiope_tetrago	leafcolor	0.559524	0.333333
Khorsand Rosa et al., 2015	1986	Carex_bigelowii	leafcolor	-1.13095	0.333333	462.652	21.5121	2.37511	18.6675	186.9	25.7049	10.7968		0.353456	3.61539	Intermediate
Khorsand Rosa et al., 2015	520	Betula_	leafout		0.333333
Khorsand Rosa et al., 2015	1992	Salix_pulchra	leafcolor	-3.94048	0.333333	490.663	29.0549	1.77413	11.6345	325.764	17.2524	7.97968		0.515509	3.6	Intermediate
Khorsand Rosa et al., 2015	1991	Ledum_palustre	leafcolor	1.69048	0.333333
Khorsand Rosa et al., 2015	525	Vacciniumvitis-idaea	leafout	0.988095	0.333333
Khorsand Rosa et al., 2015	524	Salix_pulchra	leafout	0.654762	0.333333	490.663	29.0549	1.77413	11.6345	325.764	17.2524	7.97968		0.515509	3.6	Intermediate
Khorsand Rosa et al., 2015	523	Polygonum_bistorta	leafout	-0.821429	0.333333
Khorsand Rosa et al., 2015	522	Ledum_palustre	leafout	0.333333	0.333333
Kilpeläinen et al., 2006	527	Pinus_sylvestris	leafout	-5	0.5	510.315	13.1402	1.31806	4.78955	81.576	40.058	9.84308		0.433453	35.7489	Conservative
Kilpeläinen et al., 2006	2427	Pinus_sylvestris	leafcolor	-5.75	0.5	510.315	13.1402	1.31806	4.78955	81.576	40.058	9.84308		0.433453	35.7489	Conservative
Kilpeläinen et al., 2006	2426	Pinus_sylvestris	leafcolor	-3.5	0.5	510.315	13.1402	1.31806	4.78955	81.576	40.058	9.84308		0.433453	35.7489	Conservative
Kilpeläinen et al., 2006	2428	Pinus_sylvestris	leafcolor	-5	0.5	510.315	13.1402	1.31806	4.78955	81.576	40.058	9.84308		0.433453	35.7489	Conservative
Kilpeläinen et al., 2006	529	Pinus_sylvestris	leafout	-5	0.5	510.315	13.1402	1.31806	4.78955	81.576	40.058	9.84308		0.433453	35.7489	Conservative
Kilpeläinen et al., 2006	526	Pinus_sylvestris	leafout	-2.5	0.5	510.315	13.1402	1.31806	4.78955	81.576	40.058	9.84308		0.433453	35.7489	Conservative
Kilpeläinen et al., 2006	2425	Pinus_sylvestris	leafcolor	-5	0.5	510.315	13.1402	1.31806	4.78955	81.576	40.058	9.84308		0.433453	35.7489	Conservative
Kilpeläinen et al., 2006	528	Pinus_sylvestris	leafout	-3	0.5	510.315	13.1402	1.31806	4.78955	81.576	40.058	9.84308		0.433453	35.7489	Conservative
Kumar et al., 2020	531	Trifolium_repens	leafout	-0.8	0.4	444.307	39.8168	2.77984	24.6494	423.929	10.8951	13.8511	0.152639	0.227104		Acquisitive
Kumar et al., 2020	533	Trifolium_repens	leafout	-0.8	0.4	444.307	39.8168	2.77984	24.6494	423.929	10.8951	13.8511	0.152639	0.227104		Acquisitive
Kumar et al., 2020	532	Trifolium_repens	leafout	-1.01818	0.4	444.307	39.8168	2.77984	24.6494	423.929	10.8951	13.8511	0.152639	0.227104		Acquisitive
Kumar et al., 2020	530	Trifolium_repens	leafout	-1.01818	0.4	444.307	39.8168	2.77984	24.6494	423.929	10.8951	13.8511	0.152639	0.227104		Acquisitive
Kuster et al., 2014	547	Quercus_petraea	leafout	-0.464	0.5	484.277	21.3071	1.08623	19.1582	2100	24.0135	17.1593	0.170129	0.426014	7.5	Intermediate
Kuster et al., 2014	548	Quercus_pubescens	leafout	-0.464	0.5	495.897	18.6113	1.114	11.9175			15.3906		0.452059	6.8198	Intermediate
Kuster et al., 2014	546	Quercus_robur	leafout	-0.464	0.5	487.025	22.1917	1.96704	11.798	1307.15	24.2374	14.5503	0.162623	0.396767	7.00853	Intermediate
Kuster et al., 2014	559	Quercus_petraea	leafout	-1.03871	0.5	484.277	21.3071	1.08623	19.1582	2100	24.0135	17.1593	0.170129	0.426014	7.5	Intermediate
Kuster et al., 2014	560	Quercus_pubescens	leafout	-1.03871	0.5	495.897	18.6113	1.114	11.9175			15.3906		0.452059	6.8198	Intermediate
Kuster et al., 2014	561	Quercus_robur	leafout	-1.97143	0.5	487.025	22.1917	1.96704	11.798	1307.15	24.2374	14.5503	0.162623	0.396767	7.00853	Intermediate
Kuster et al., 2014	549	Quercus_robur	leafout	-1.43226	0.5	487.025	22.1917	1.96704	11.798	1307.15	24.2374	14.5503	0.162623	0.396767	7.00853	Intermediate
Kuster et al., 2014	535	Quercus_petraea	leafout	-1.15	0.5	484.277	21.3071	1.08623	19.1582	2100	24.0135	17.1593	0.170129	0.426014	7.5	Intermediate
Kuster et al., 2014	558	Quercus_robur	leafout	-1.03871	0.5	487.025	22.1917	1.96704	11.798	1307.15	24.2374	14.5503	0.162623	0.396767	7.00853	Intermediate
Kuster et al., 2014	567	Quercus_robur	leafout	-2.14194	0.5	487.025	22.1917	1.96704	11.798	1307.15	24.2374	14.5503	0.162623	0.396767	7.00853	Intermediate
Kuster et al., 2014	545	Quercus_pubescens	leafout	-1.97857	0.5	495.897	18.6113	1.114	11.9175			15.3906		0.452059	6.8198	Intermediate
Kuster et al., 2014	557	Quercus_pubescens	leafout	0.464	0.5	495.897	18.6113	1.114	11.9175			15.3906		0.452059	6.8198	Intermediate
Kuster et al., 2014	562	Quercus_petraea	leafout	-1.97143	0.5	484.277	21.3071	1.08623	19.1582	2100	24.0135	17.1593	0.170129	0.426014	7.5	Intermediate
Kuster et al., 2014	534	Quercus_robur	leafout	-1.15	0.5	487.025	22.1917	1.96704	11.798	1307.15	24.2374	14.5503	0.162623	0.396767	7.00853	Intermediate
Kuster et al., 2014	538	Quercus_petraea	leafout	-0.408	0.5	484.277	21.3071	1.08623	19.1582	2100	24.0135	17.1593	0.170129	0.426014	7.5	Intermediate
Kuster et al., 2014	569	Quercus_pubescens	leafout	-2.14194	0.5	495.897	18.6113	1.114	11.9175			15.3906		0.452059	6.8198	Intermediate
Kuster et al., 2014	568	Quercus_petraea	leafout	-2.14194	0.5	484.277	21.3071	1.08623	19.1582	2100	24.0135	17.1593	0.170129	0.426014	7.5	Intermediate
Kuster et al., 2014	553	Quercus_petraea	leafout	-0.371429	0.5	484.277	21.3071	1.08623	19.1582	2100	24.0135	17.1593	0.170129	0.426014	7.5	Intermediate
Kuster et al., 2014	566	Quercus_pubescens	leafout	-0.464	0.5	495.897	18.6113	1.114	11.9175			15.3906		0.452059	6.8198	Intermediate
Kuster et al., 2014	564	Quercus_robur	leafout	-0.464	0.5	487.025	22.1917	1.96704	11.798	1307.15	24.2374	14.5503	0.162623	0.396767	7.00853	Intermediate
Kuster et al., 2014	543	Quercus_robur	leafout	-1.97857	0.5	487.025	22.1917	1.96704	11.798	1307.15	24.2374	14.5503	0.162623	0.396767	7.00853	Intermediate
Kuster et al., 2014	540	Quercus_robur	leafout	-1.03226	0.5	487.025	22.1917	1.96704	11.798	1307.15	24.2374	14.5503	0.162623	0.396767	7.00853	Intermediate
Kuster et al., 2014	541	Quercus_petraea	leafout	-1.03226	0.5	484.277	21.3071	1.08623	19.1582	2100	24.0135	17.1593	0.170129	0.426014	7.5	Intermediate
Kuster et al., 2014	544	Quercus_petraea	leafout	-1.97857	0.5	484.277	21.3071	1.08623	19.1582	2100	24.0135	17.1593	0.170129	0.426014	7.5	Intermediate
Kuster et al., 2014	536	Quercus_pubescens	leafout	-1.15	0.5	495.897	18.6113	1.114	11.9175			15.3906		0.452059	6.8198	Intermediate
Kuster et al., 2014	537	Quercus_robur	leafout	-0.408	0.5	487.025	22.1917	1.96704	11.798	1307.15	24.2374	14.5503	0.162623	0.396767	7.00853	Intermediate
Kuster et al., 2014	552	Quercus_robur	leafout	-0.371429	0.5	487.025	22.1917	1.96704	11.798	1307.15	24.2374	14.5503	0.162623	0.396767	7.00853	Intermediate
Kuster et al., 2014	550	Quercus_petraea	leafout	-1.43226	0.5	484.277	21.3071	1.08623	19.1582	2100	24.0135	17.1593	0.170129	0.426014	7.5	Intermediate
Kuster et al., 2014	555	Quercus_robur	leafout	0.464	0.5	487.025	22.1917	1.96704	11.798	1307.15	24.2374	14.5503	0.162623	0.396767	7.00853	Intermediate
Kuster et al., 2014	556	Quercus_petraea	leafout	0.464	0.5	484.277	21.3071	1.08623	19.1582	2100	24.0135	17.1593	0.170129	0.426014	7.5	Intermediate
Kuster et al., 2014	539	Quercus_pubescens	leafout	-0.408	0.5	495.897	18.6113	1.114	11.9175			15.3906		0.452059	6.8198	Intermediate
Kuster et al., 2014	554	Quercus_pubescens	leafout	-0.371429	0.5	495.897	18.6113	1.114	11.9175			15.3906		0.452059	6.8198	Intermediate
Kuster et al., 2014	563	Quercus_pubescens	leafout	-1.97143	0.5	495.897	18.6113	1.114	11.9175			15.3906		0.452059	6.8198	Intermediate
Kuster et al., 2014	565	Quercus_petraea	leafout	-0.464	0.5	484.277	21.3071	1.08623	19.1582	2100	24.0135	17.1593	0.170129	0.426014	7.5	Intermediate
Kuster et al., 2014	542	Quercus_pubescens	leafout	-1.03226	0.5	495.897	18.6113	1.114	11.9175			15.3906		0.452059	6.8198	Intermediate
Kuster et al., 2014	551	Quercus_pubescens	leafout	-1.43226	0.5	495.897	18.6113	1.114	11.9175			15.3906		0.452059	6.8198	Intermediate
Lee, 2011	571	Setaria_viridis	leafout	-8.75	0.666667	412.944	23.5326	2.15451	34.2682	866	18.7939		0.141	0.268784	6	Acquisitive
Lee, 2011	570	Chenopodium_album	leafout	-6.75	0.666667	384.551	35.7435	2.90673	26.1004	776.529		6.81395	0.34375	0.158614	4.26	Acquisitive
Li et al., 2023	1917	Quercus_mongolica	leafout	6.5	0.666667	466.019	24.5918	2.05047	16.1451	4475	19.6609	12.8264	0.142146	0.409676	5.61651	Intermediate
Li et al., 2023	1918	Quercus_mongolica	leafout	6.625	0.666667	466.019	24.5918	2.05047	16.1451	4475	19.6609	12.8264	0.142146	0.409676	5.61651	Intermediate
Li et al., 2023	1920	Juglans_mandshurica	leafout	7.05882	0.666667	461.981	27.9304	2.34285	20.7682	9250	16.6711	14.9491		0.324867	6	Intermediate
Li et al., 2023	1915	Fraxinus_mandschurica	leafout	5.71429	0.666667
Li et al., 2023	3057	Juglans_mandshurica	leafcolor	3.27731	0.666667	461.981	27.9304	2.34285	20.7682	9250	16.6711	14.9491		0.324867	6	Intermediate
Li et al., 2023	1919	Juglans_mandshurica	leafout	9.07563	0.666667	461.981	27.9304	2.34285	20.7682	9250	16.6711	14.9491		0.324867	6	Intermediate
Li et al., 2023	3055	Quercus_mongolica	leafcolor	11	0.666667	466.019	24.5918	2.05047	16.1451	4475	19.6609	12.8264	0.142146	0.409676	5.61651	Intermediate
Li et al., 2023	3054	Fraxinus_mandschurica	leafcolor	-0.428571	0.666667
Li et al., 2023	3056	Quercus_mongolica	leafcolor	5.125	0.666667	466.019	24.5918	2.05047	16.1451	4475	19.6609	12.8264	0.142146	0.409676	5.61651	Intermediate
Li et al., 2023	3058	Juglans_mandshurica	leafcolor	0.378151	0.666667	461.981	27.9304	2.34285	20.7682	9250	16.6711	14.9491		0.324867	6	Intermediate
Li et al., 2023	1916	Fraxinus_mandschurica	leafout	6	0.666667
Li et al., 2023	3053	Fraxinus_mandschurica	leafcolor	0.857143	0.666667
Liu et al., 2022	586	Carex_korshinskyi	leafout	-3.58125	0.666667	458.815	23.8241	1.65539	13.939	108.25		15.7403		0.540732	6	Intermediate
Liu et al., 2022	587	Leymus_chinensis	leafout	11.95	0.666667	453.713	21.971	1.33046	9.9116	1269.23	26.9148	18.2025		0.374197	6	Intermediate
Liu et al., 2022	588	Cleistogenes_squarrosa	leafout	11.95	0.666667	447.524	22.7987	1.62777	11.663	176.269	30.8274	15.9534		0.392412	6	Intermediate
Liu et al., 2022	598	Convolvulus_ammannii	leafout	17.9312	0.666667	405.803	27.2442	2.12245	15.7338	15	19.3964		0.225		6	Intermediate
Liu et al., 2022	600	Stipa_krylovii	leafout	10.4187	0.666667	445.424	18.9875	1.21869	16.2575	171.769	29.8219	16.0415		0.486483	6	Intermediate
Liu et al., 2022	585	Klasea_centauroides	leafout	-3.58125	0.666667	412.666	23.3911	1.41476	12.0531	79				0.323553	6	Intermediate
Liu et al., 2022	575	Klasea_centauroides	leafout	-4.1	0.666667	412.666	23.3911	1.41476	12.0531	79				0.323553	6	Intermediate
Liu et al., 2022	599	Dysphania_aristate	leafout	17.9312	0.666667
Liu et al., 2022	573	Cleistogenes_squarrosa	leafout	-4.1	0.666667	447.524	22.7987	1.62777	11.663	176.269	30.8274	15.9534		0.392412	6	Intermediate
Liu et al., 2022	595	Dysphania_aristate	leafout	22.5437	0.666667
Liu et al., 2022	596	Stipa_krylovii	leafout	17.9312	0.666667	445.424	18.9875	1.21869	16.2575	171.769	29.8219	16.0415		0.486483	6	Intermediate
Liu et al., 2022	572	Leymus_chinensis	leafout	-4.1	0.666667	453.713	21.971	1.33046	9.9116	1269.23	26.9148	18.2025		0.374197	6	Intermediate
Liu et al., 2022	610	Stipa_krylovii	leafout	9.39375	0.666667	445.424	18.9875	1.21869	16.2575	171.769	29.8219	16.0415		0.486483	6	Intermediate
Liu et al., 2022	611	Lespedeza_caraganae	leafout	9.39375	0.666667
Liu et al., 2022	601	Lespedeza_caraganae	leafout	10.4187	0.666667
Liu et al., 2022	597	Cleistogenes_squarrosa	leafout	17.9312	0.666667	447.524	22.7987	1.62777	11.663	176.269	30.8274	15.9534		0.392412	6	Intermediate
Liu et al., 2022	589	Potentilla_acaulis	leafout	11.95	0.666667	399.992	20.8303	1.78714	16.1646	125.8	24.3521	11.2348	0.2025	0.451438	6	Intermediate
Liu et al., 2022	584	Potentilla_acaulis	leafout	-3.58125	0.666667	399.992	20.8303	1.78714	16.1646	125.8	24.3521	11.2348	0.2025	0.451438	6	Intermediate
Liu et al., 2022	607	Cleistogenes_squarrosa	leafout	12.4625	0.666667	447.524	22.7987	1.62777	11.663	176.269	30.8274	15.9534		0.392412	6	Intermediate
Liu et al., 2022	605	Stipa_krylovii	leafout	12.4625	0.666667	445.424	18.9875	1.21869	16.2575	171.769	29.8219	16.0415		0.486483	6	Intermediate
Liu et al., 2022	608	Heteropappus_altaicus	leafout	12.4625	0.666667
Liu et al., 2022	604	Salsola_collina	leafout	10.4187	0.666667
Liu et al., 2022	609	Salsola_collina	leafout	12.4625	0.666667
Liu et al., 2022	574	Potentilla_acaulis	leafout	-4.1	0.666667	399.992	20.8303	1.78714	16.1646	125.8	24.3521	11.2348	0.2025	0.451438	6	Intermediate
Liu et al., 2022	615	Stipa_krylovii	leafout	11.7875	0.666667	445.424	18.9875	1.21869	16.2575	171.769	29.8219	16.0415		0.486483	6	Intermediate
Liu et al., 2022	613	Heteropappus_altaicus	leafout	9.39375	0.666667
Liu et al., 2022	576	Carex_korshinskyi	leafout	-4.1	0.666667	458.815	23.8241	1.65539	13.939	108.25		15.7403		0.540732	6	Intermediate
Liu et al., 2022	606	Lespedeza_caraganae	leafout	12.4625	0.666667
Liu et al., 2022	612	Cleistogenes_squarrosa	leafout	9.39375	0.666667	447.524	22.7987	1.62777	11.663	176.269	30.8274	15.9534		0.392412	6	Intermediate
Liu et al., 2022	579	Potentilla_acaulis	leafout	12.9812	0.666667	399.992	20.8303	1.78714	16.1646	125.8	24.3521	11.2348	0.2025	0.451438	6	Intermediate
Liu et al., 2022	583	Cleistogenes_squarrosa	leafout	-3.58125	0.666667	447.524	22.7987	1.62777	11.663	176.269	30.8274	15.9534		0.392412	6	Intermediate
Liu et al., 2022	577	Leymus_chinensis	leafout	12.9812	0.666667	453.713	21.971	1.33046	9.9116	1269.23	26.9148	18.2025		0.374197	6	Intermediate
Liu et al., 2022	578	Cleistogenes_squarrosa	leafout	12.9812	0.666667	447.524	22.7987	1.62777	11.663	176.269	30.8274	15.9534		0.392412	6	Intermediate
Liu et al., 2022	590	Klasea_centauroides	leafout	11.95	0.666667	412.666	23.3911	1.41476	12.0531	79				0.323553	6	Intermediate
Liu et al., 2022	591	Carex_korshinskyi	leafout	11.95	0.666667	458.815	23.8241	1.65539	13.939	108.25		15.7403		0.540732	6	Intermediate
Liu et al., 2022	582	Leymus_chinensis	leafout	-3.58125	0.666667	453.713	21.971	1.33046	9.9116	1269.23	26.9148	18.2025		0.374197	6	Intermediate
Liu et al., 2022	581	Carex_korshinskyi	leafout	12.9812	0.666667	458.815	23.8241	1.65539	13.939	108.25		15.7403		0.540732	6	Intermediate
Liu et al., 2022	619	Salsola_collina	leafout	11.7875	0.666667
Liu et al., 2022	616	Lespedeza_caraganae	leafout	11.7875	0.666667
Liu et al., 2022	602	Cleistogenes_squarrosa	leafout	10.4187	0.666667	447.524	22.7987	1.62777	11.663	176.269	30.8274	15.9534		0.392412	6	Intermediate
Liu et al., 2022	603	Heteropappus_altaicus	leafout	10.4187	0.666667
Liu et al., 2022	580	Klasea_centauroides	leafout	12.9812	0.666667	412.666	23.3911	1.41476	12.0531	79				0.323553	6	Intermediate
Liu et al., 2022	593	Cleistogenes_squarrosa	leafout	22.5437	0.666667	447.524	22.7987	1.62777	11.663	176.269	30.8274	15.9534		0.392412	6	Intermediate
Liu et al., 2022	594	Convolvulus_ammannii	leafout	22.5437	0.666667	405.803	27.2442	2.12245	15.7338	15	19.3964		0.225		6	Intermediate
Liu et al., 2022	618	Heteropappus_altaicus	leafout	11.7875	0.666667
Liu et al., 2022	617	Cleistogenes_squarrosa	leafout	11.7875	0.666667	447.524	22.7987	1.62777	11.663	176.269	30.8274	15.9534		0.392412	6	Intermediate
Liu et al., 2022	614	Salsola_collina	leafout	9.39375	0.666667
Liu et al., 2022	592	Stipa_krylovii	leafout	22.5437	0.666667	445.424	18.9875	1.21869	16.2575	171.769	29.8219	16.0415		0.486483	6	Intermediate
Liu, 2020	620	Lycium_ruthenicum	leafout	0.125	0.666667	348.92	28.7167	1.18571	5.42666	78.35			0.568391	0.226408		Intermediate
Liu, 2020	621	Lycium_ruthenicum	leafout	-1.895	0.666667	348.92	28.7167	1.18571	5.42666	78.35			0.568391	0.226408		Intermediate
Liu, 2020	2347	Lycium_ruthenicum	leafcolor	2.335	0.666667	348.92	28.7167	1.18571	5.42666	78.35			0.568391	0.226408		Intermediate
Liu, 2020	2325	Lycium_ruthenicum	leafcolor	1.58	0.666667	348.92	28.7167	1.18571	5.42666	78.35			0.568391	0.226408		Intermediate
Livensperger et al., 2016	630	Polygonum_bistorta	leafout	0.157143	0.4
Livensperger et al., 2016	622	Betula_nana	leafout	-0.614286	0.4	491.836	21.4338	2.18012	12.3192	97.5912	26.9717	10.9222	0.261	0.438776	3.05885	Intermediate
Livensperger et al., 2016	629	Ledum_palustre	leafout	-0.764286	0.4
Livensperger et al., 2016	627	Eriophorum_vagitum	leafout	0.00714286	0.4
Livensperger et al., 2016	625	Carex_bigelowii	leafout	-0.357143	0.4	462.652	21.5121	2.37511	18.6675	186.9	25.7049	10.7968		0.353456	3.61539	Intermediate
Livensperger et al., 2016	628	Ledum_palustre	leafout	-0.692857	0.4
Livensperger et al., 2016	626	Eriophorum_vagitum	leafout	0.00714286	0.4
Livensperger et al., 2016	635	Vaccinium_vitis-idaea	leafout	-1.93571	0.4
Livensperger et al., 2016	623	Betula_nana	leafout	0.00714286	0.4	491.836	21.4338	2.18012	12.3192	97.5912	26.9717	10.9222	0.261	0.438776	3.05885	Intermediate
Livensperger et al., 2016	632	Salix_pulchra	leafout	-0.614286	0.4	490.663	29.0549	1.77413	11.6345	325.764	17.2524	7.97968		0.515509	3.6	Intermediate
Livensperger et al., 2016	631	Polygonum_bistorta	leafout	-0.8	0.4
Livensperger et al., 2016	634	Vaccinium_vitis-idaea	leafout	-2.15714	0.4
Livensperger et al., 2016	624	Carex_bigelowii	leafout	-0.0285714	0.4	462.652	21.5121	2.37511	18.6675	186.9	25.7049	10.7968		0.353456	3.61539	Intermediate
Livensperger et al., 2016	633	Salix_pulchra	leafout	0.00714286	0.4	490.663	29.0549	1.77413	11.6345	325.764	17.2524	7.97968		0.515509	3.6	Intermediate
Livensperger et al., 2019	2064	Salix_pulchra	leafcolor	-0.374194	0.4	490.663	29.0549	1.77413	11.6345	325.764	17.2524	7.97968		0.515509	3.6	Intermediate
Livensperger et al., 2019	2056	Eriophorum_vagitum	leafcolor	4.50968	0.4
Livensperger et al., 2019	2054	Betula	leafcolor	2.63226	0.4
Livensperger et al., 2019	2058	Ledum_palustre	leafcolor	-0.122581	0.4
Livensperger et al., 2019	2059	Carex_bigelowii	leafcolor	-1	0.4	462.652	21.5121	2.37511	18.6675	186.9	25.7049	10.7968		0.353456	3.61539	Intermediate
Livensperger et al., 2019	2065	Ledum_palustre	leafcolor	-0.122581	0.4
Livensperger et al., 2019	2055	Vaccinium_vitis-idaea	leafcolor	0.251613	0.4
Livensperger et al., 2019	2066	Carex_bigelowii	leafcolor	-1	0.4	462.652	21.5121	2.37511	18.6675	186.9	25.7049	10.7968		0.353456	3.61539	Intermediate
Livensperger et al., 2019	2057	Salix_pulchra	leafcolor	-0.374194	0.4	490.663	29.0549	1.77413	11.6345	325.764	17.2524	7.97968		0.515509	3.6	Intermediate
Livensperger et al., 2019	2061	Betula	leafcolor	2.63226	0.4
Livensperger et al., 2019	2067	Polygonum_bistorta	leafcolor	4.3871	0.4
Livensperger et al., 2019	2060	Polygonum_bistorta	leafcolor	4.3871	0.4
Livensperger et al., 2019	2063	Eriophorum_vagitum	leafcolor	4.50968	0.4
Livensperger et al., 2019	2062	Vaccinium_vitis-idaea	leafcolor	0.251613	0.4
Long, 2015	641	Kobresia_pygmaea	leafout		0.5	453.5	25.025	0.886324	12.0248		19.7192	17.029		0.552793		Intermediate
Long, 2015	2418	Kobresia_pygmaea	leafcolor		0.5	453.5	25.025	0.886324	12.0248		19.7192	17.029		0.552793		Intermediate
Long, 2015	640	Heteropappus_hispidus	leafout		0.5
Long, 2015	2417	Commonity	leafcolor		0.5
Long, 2015	2415	Commonity	leafcolor		0.5
Long, 2015	638	Community	leafout		0.5
Long, 2015	639	Community	leafout		0.5
Long, 2015	2414	Commonity	leafcolor		0.5
Long, 2015	2416	Commonity	leafcolor		0.5
Long, 2015	2419	Potentilla_multifida	leafcolor		0.5				14.6726	38.2			0.282
Long, 2015	643	Potentilla_multifida	leafout		0.5				14.6726	38.2			0.282
Long, 2015	2422	Heteropappus_hispidus	leafcolor		0.5
Long, 2015	2420	Kobresia_pygmaea	leafcolor		0.5	453.5	25.025	0.886324	12.0248		19.7192	17.029		0.552793		Intermediate
Long, 2015	2423	Chenopodium_glaucum	leafcolor		0.5
Long, 2015	637	Community	leafout		0.5
Long, 2015	636	Chenopodium_glaucum	leafout		0.5
Long, 2015	644	Potentilla_multifida	leafout		0.5				14.6726	38.2			0.282
Long, 2015	642	Kobresia_pygmaea	leafout		0.5	453.5	25.025	0.886324	12.0248		19.7192	17.029		0.552793		Intermediate
Long, 2015	2421	Potentilla_multifida	leafcolor		0.5				14.6726	38.2			0.282
Ma et al., 2022	2950	Quercus_mongolica	leafcolor	0.5	0.5	466.019	24.5918	2.05047	16.1451	4475	19.6609	12.8264	0.142146	0.409676	5.61651	Intermediate
Ma et al., 2022	1791	Quercus_mongolica	leafout	0.25	0.5	466.019	24.5918	2.05047	16.1451	4475	19.6609	12.8264	0.142146	0.409676	5.61651	Intermediate
Ma et al., 2022	2949	Quercus_mongolica	leafcolor	1.2	0.5	466.019	24.5918	2.05047	16.1451	4475	19.6609	12.8264	0.142146	0.409676	5.61651	Intermediate
Ma et al., 2022	1790	Quercus_mongolica	leafout	-1.33333	0.5	466.019	24.5918	2.05047	16.1451	4475	19.6609	12.8264	0.142146	0.409676	5.61651	Intermediate
Ma et al., 2023	3047	Kobresia_macrantha	leafcolor	1.5	0.5	462.327	22.7767	1.11875	14.6989	134.955						Intermediate
Ma et al., 2023	1903	Stipa_purpurea	leafout	1.00775	0.5
Ma et al., 2023	1906	Stipa_purpurea	leafout	0.390625	0.5
Ma et al., 2023	1905	Potentilla_saundersiana	leafout	-1.24031	0.5	440.244	23.1815	1.05567	15.0971		21.4724			0.360443		Intermediate
Ma et al., 2023	1908	Potentilla_saundersiana	leafout	-0.542636	0.5	440.244	23.1815	1.05567	15.0971		21.4724			0.360443		Intermediate
Ma et al., 2023	3048	Potentilla_saundersiana	leafcolor	2.44186	0.5	440.244	23.1815	1.05567	15.0971		21.4724			0.360443		Intermediate
Ma et al., 2023	3046	Stipa_purpurea	leafcolor	3.37209	0.5
Ma et al., 2023	1907	Kobresia_macrantha	leafout	0.852713	0.5	462.327	22.7767	1.11875	14.6989	134.955						Intermediate
Ma et al., 2023	1904	Kobresia_macrantha	leafout	3.10078	0.5	462.327	22.7767	1.11875	14.6989	134.955						Intermediate
Ma et al., 2023	3044	Kobresia_macrantha	leafcolor	1.61538	0.5	462.327	22.7767	1.11875	14.6989	134.955						Intermediate
Ma et al., 2023	3045	Potentilla_saundersiana	leafcolor	1.22137	0.5	440.244	23.1815	1.05567	15.0971		21.4724			0.360443		Intermediate
Ma et al., 2023	3043	Stipa_purpurea	leafcolor	2.38462	0.5
Marchin et al., 2015	670	Carya_tomentosa	leafout	-1.4	0.666667
Marchin et al., 2015	668	Carya_tomentosa	leafout	-0.4	0.666667
Marchin et al., 2015	669	Carya_tomentosa	leafout	-0.2	0.666667
Marchin et al., 2015	703	Quercus_rubra	leafout	9.1	0.666667	483.893	22.4238	1.67171	15.2394	12914.6	21.0168	13.7438	0.138469	0.338903	8.00869	Intermediate
Marchin et al., 2015	664	Carya_tomentosa	leafout	0.4	0.666667
Marchin et al., 2015	704	Quercus_rubra	leafout	1.3	0.666667	483.893	22.4238	1.67171	15.2394	12914.6	21.0168	13.7438	0.138469	0.338903	8.00869	Intermediate
Marchin et al., 2015	667	Carya_tomentosa	leafout	2.6	0.666667
Marchin et al., 2015	707	Quercus_rubra	leafout	-0.4	0.5	483.893	22.4238	1.67171	15.2394	12914.6	21.0168	13.7438	0.138469	0.338903	8.00869	Intermediate
Marchin et al., 2015	681	Quercus_alba	leafout	1.7	0.333333	481.331	21.9692	1.51609	15.7111	7074.94	20.9894	13.2361	0.119683	0.300569	12.0005	Intermediate
Marchin et al., 2015	682	Quercus_alba	leafout	-0.8	0.333333	481.331	21.9692	1.51609	15.7111	7074.94	20.9894	13.2361	0.119683	0.300569	12.0005	Intermediate
Marchin et al., 2015	657	Acer_rubrum	leafout	-3	0.666667	492.076	18.2083	1.43925	19.7297	5167.28	28.6329	12.3978	0.118473	0.309207	6.48944	Intermediate
Marchin et al., 2015	706	Quercus_rubra	leafout	-3.4	0.5	483.893	22.4238	1.67171	15.2394	12914.6	21.0168	13.7438	0.138469	0.338903	8.00869	Intermediate
Marchin et al., 2015	666	Carya_tomentosa	leafout	0.1	0.666667
Marchin et al., 2015	677	Carya_tomentosa	leafout	-1.3	0.5
Marchin et al., 2015	689	Quercus_alba	leafout	-5	0.666667	481.331	21.9692	1.51609	15.7111	7074.94	20.9894	13.2361	0.119683	0.300569	12.0005	Intermediate
Marchin et al., 2015	652	Acer_rubrum	leafout	-0.3	0.666667	492.076	18.2083	1.43925	19.7297	5167.28	28.6329	12.3978	0.118473	0.309207	6.48944	Intermediate
Marchin et al., 2015	705	Quercus_rubra	leafout	-1	0.5	483.893	22.4238	1.67171	15.2394	12914.6	21.0168	13.7438	0.138469	0.338903	8.00869	Intermediate
Marchin et al., 2015	654	Acer_rubrum	leafout	-8	0.666667	492.076	18.2083	1.43925	19.7297	5167.28	28.6329	12.3978	0.118473	0.309207	6.48944	Intermediate
Marchin et al., 2015	655	Acer_rubrum	leafout	-4.3	0.666667	492.076	18.2083	1.43925	19.7297	5167.28	28.6329	12.3978	0.118473	0.309207	6.48944	Intermediate
Marchin et al., 2015	656	Acer_rubrum	leafout	-2.1	0.666667	492.076	18.2083	1.43925	19.7297	5167.28	28.6329	12.3978	0.118473	0.309207	6.48944	Intermediate
Marchin et al., 2015	708	Quercus_rubra	leafout	-2.3	0.5	483.893	22.4238	1.67171	15.2394	12914.6	21.0168	13.7438	0.138469	0.338903	8.00869	Intermediate
Marchin et al., 2015	671	Carya_tomentosa	leafout	-2.5	0.666667
Marchin et al., 2015	649	Acer_rubrum	leafout	1.7	0.666667	492.076	18.2083	1.43925	19.7297	5167.28	28.6329	12.3978	0.118473	0.309207	6.48944	Intermediate
Marchin et al., 2015	702	Quercus_rubra	leafout	-0.4	0.666667	483.893	22.4238	1.67171	15.2394	12914.6	21.0168	13.7438	0.138469	0.338903	8.00869	Intermediate
Marchin et al., 2015	678	Carya_tomentosa	leafout	-1.2	0.5
Marchin et al., 2015	665	Carya_tomentosa	leafout	4.9	0.666667
Marchin et al., 2015	680	Quercus_alba	leafout	-1.8	0.333333	481.331	21.9692	1.51609	15.7111	7074.94	20.9894	13.2361	0.119683	0.300569	12.0005	Intermediate
Marchin et al., 2015	719	Vaccinium_pallidum	leafout	1.7	0.4	466.15	13.1	0.65	17.7102							Intermediate
Marchin et al., 2015	720	Vaccinium_pallidum	leafout	1.2	0.4	466.15	13.1	0.65	17.7102							Intermediate
Marchin et al., 2015	653	Acer_rubrum	leafout	-0.3	0.666667	492.076	18.2083	1.43925	19.7297	5167.28	28.6329	12.3978	0.118473	0.309207	6.48944	Intermediate
Marchin et al., 2015	658	Acer_rubrum	leafout	0.4	0.666667	492.076	18.2083	1.43925	19.7297	5167.28	28.6329	12.3978	0.118473	0.309207	6.48944	Intermediate
Marchin et al., 2015	686	Quercus_alba	leafout	-1.3	0.333333	481.331	21.9692	1.51609	15.7111	7074.94	20.9894	13.2361	0.119683	0.300569	12.0005	Intermediate
Marchin et al., 2015	660	Acer_rubrum	leafout	1.1	0.666667	492.076	18.2083	1.43925	19.7297	5167.28	28.6329	12.3978	0.118473	0.309207	6.48944	Intermediate
Marchin et al., 2015	695	Quercus_alba	leafout	-2.5	0.666667	481.331	21.9692	1.51609	15.7111	7074.94	20.9894	13.2361	0.119683	0.300569	12.0005	Intermediate
Marchin et al., 2015	651	Acer_rubrum	leafout	-0.7	0.666667	492.076	18.2083	1.43925	19.7297	5167.28	28.6329	12.3978	0.118473	0.309207	6.48944	Intermediate
Marchin et al., 2015	663	Carya_tomentosa	leafout	5.5	0.25
Marchin et al., 2015	714	Vaccinium_pallidum	leafout	-0.7	0.4	466.15	13.1	0.65	17.7102							Intermediate
Marchin et al., 2015	648	Acer_rubrum	leafout	-1	0.666667	492.076	18.2083	1.43925	19.7297	5167.28	28.6329	12.3978	0.118473	0.309207	6.48944	Intermediate
Marchin et al., 2015	679	Quercus_alba	leafout	-0.1	0.333333	481.331	21.9692	1.51609	15.7111	7074.94	20.9894	13.2361	0.119683	0.300569	12.0005	Intermediate
Marchin et al., 2015	691	Quercus_alba	leafout	-1.1	0.666667	481.331	21.9692	1.51609	15.7111	7074.94	20.9894	13.2361	0.119683	0.300569	12.0005	Intermediate
Marchin et al., 2015	692	Quercus_alba	leafout	-1.6	0.666667	481.331	21.9692	1.51609	15.7111	7074.94	20.9894	13.2361	0.119683	0.300569	12.0005	Intermediate
Marchin et al., 2015	693	Quercus_alba	leafout	-0.7	0.666667	481.331	21.9692	1.51609	15.7111	7074.94	20.9894	13.2361	0.119683	0.300569	12.0005	Intermediate
Marchin et al., 2015	683	Quercus_alba	leafout	0.5	0.333333	481.331	21.9692	1.51609	15.7111	7074.94	20.9894	13.2361	0.119683	0.300569	12.0005	Intermediate
Marchin et al., 2015	684	Quercus_alba	leafout	-0.1	0.333333	481.331	21.9692	1.51609	15.7111	7074.94	20.9894	13.2361	0.119683	0.300569	12.0005	Intermediate
Marchin et al., 2015	659	Acer_rubrum	leafout	-0.9	0.666667	492.076	18.2083	1.43925	19.7297	5167.28	28.6329	12.3978	0.118473	0.309207	6.48944	Intermediate
Marchin et al., 2015	672	Carya_tomentosa	leafout	-3.4	0.4
Marchin et al., 2015	675	Carya_tomentosa	leafout	-1	0.5
Marchin et al., 2015	676	Carya_tomentosa	leafout	-2.4	0.5
Marchin et al., 2015	713	Vaccinium_pallidum	leafout	0.5	0.666667	466.15	13.1	0.65	17.7102							Intermediate
Marchin et al., 2015	688	Quercus_alba	leafout	-0.7	0.5	481.331	21.9692	1.51609	15.7111	7074.94	20.9894	13.2361	0.119683	0.300569	12.0005	Intermediate
Marchin et al., 2015	647	Acer_rubrum	leafout	-3.7	0.666667	492.076	18.2083	1.43925	19.7297	5167.28	28.6329	12.3978	0.118473	0.309207	6.48944	Intermediate
Marchin et al., 2015	690	Quercus_alba	leafout	-1.9	0.666667	481.331	21.9692	1.51609	15.7111	7074.94	20.9894	13.2361	0.119683	0.300569	12.0005	Intermediate
Marchin et al., 2015	715	Vaccinium_pallidum	leafout	-1.3	0.4	466.15	13.1	0.65	17.7102							Intermediate
Marchin et al., 2015	716	Vaccinium_pallidum	leafout	-0.3	0.4	466.15	13.1	0.65	17.7102							Intermediate
Marchin et al., 2015	717	Vaccinium_pallidum	leafout	10.5	0.4	466.15	13.1	0.65	17.7102							Intermediate
Marchin et al., 2015	694	Quercus_alba	leafout	-2.3	0.666667	481.331	21.9692	1.51609	15.7111	7074.94	20.9894	13.2361	0.119683	0.300569	12.0005	Intermediate
Marchin et al., 2015	721	Vaccinium_pallidum	leafout	1	0.4	466.15	13.1	0.65	17.7102							Intermediate
Marchin et al., 2015	709	Quercus_rubra	leafout	-1.7	0.666667	483.893	22.4238	1.67171	15.2394	12914.6	21.0168	13.7438	0.138469	0.338903	8.00869	Intermediate
Marchin et al., 2015	726	Vaccinium_stamineum	leafout	0.1	0.5	489.95	18.1		16.183
Marchin et al., 2015	673	Carya_tomentosa	leafout	-3.1	0.4
Marchin et al., 2015	674	Carya_tomentosa	leafout	-1.5	0.5
Marchin et al., 2015	650	Acer_rubrum	leafout	-1.3	0.666667	492.076	18.2083	1.43925	19.7297	5167.28	28.6329	12.3978	0.118473	0.309207	6.48944	Intermediate
Marchin et al., 2015	662	Acer_rubrum	leafout	-0.9	0.5	492.076	18.2083	1.43925	19.7297	5167.28	28.6329	12.3978	0.118473	0.309207	6.48944	Intermediate
Marchin et al., 2015	701	Quercus_rubra	leafout	-3.5	0.666667	483.893	22.4238	1.67171	15.2394	12914.6	21.0168	13.7438	0.138469	0.338903	8.00869	Intermediate
Marchin et al., 2015	728	Vaccinium_stamineum	leafout	-3.5	0.5	489.95	18.1		16.183
Marchin et al., 2015	729	Vaccinium_stamineum	leafout	1.9	1	489.95	18.1		16.183
Marchin et al., 2015	730	Vaccinium_stamineum	leafout	-3.9	1	489.95	18.1		16.183
Marchin et al., 2015	731	Vaccinium_stamineum	leafout	0.4	1	489.95	18.1		16.183
Marchin et al., 2015	718	Vaccinium_pallidum	leafout	1.8	0.4	466.15	13.1	0.65	17.7102							Intermediate
Marchin et al., 2015	699	Quercus_rubra	leafout	-6.9	0.666667	483.893	22.4238	1.67171	15.2394	12914.6	21.0168	13.7438	0.138469	0.338903	8.00869	Intermediate
Marchin et al., 2015	696	Quercus_rubra	leafout	-5.6	0.666667	483.893	22.4238	1.67171	15.2394	12914.6	21.0168	13.7438	0.138469	0.338903	8.00869	Intermediate
Marchin et al., 2015	697	Quercus_rubra	leafout	-12.2	0.666667	483.893	22.4238	1.67171	15.2394	12914.6	21.0168	13.7438	0.138469	0.338903	8.00869	Intermediate
Marchin et al., 2015	698	Quercus_rubra	leafout	1.5	0.666667	483.893	22.4238	1.67171	15.2394	12914.6	21.0168	13.7438	0.138469	0.338903	8.00869	Intermediate
Marchin et al., 2015	727	Vaccinium_stamineum	leafout	-2	0.5	489.95	18.1		16.183
Marchin et al., 2015	661	Acer_rubrum	leafout	-0.3	0.666667	492.076	18.2083	1.43925	19.7297	5167.28	28.6329	12.3978	0.118473	0.309207	6.48944	Intermediate
Marchin et al., 2015	687	Quercus_alba	leafout	-2.6	0.5	481.331	21.9692	1.51609	15.7111	7074.94	20.9894	13.2361	0.119683	0.300569	12.0005	Intermediate
Marchin et al., 2015	646	Acer_rubrum	leafout	-2.3	0.666667	492.076	18.2083	1.43925	19.7297	5167.28	28.6329	12.3978	0.118473	0.309207	6.48944	Intermediate
Marchin et al., 2015	732	Vaccinium_stamineum	leafout	0.8	1	489.95	18.1		16.183
Marchin et al., 2015	711	Vaccinium_pallidum	leafout	-1.5	0.5	466.15	13.1	0.65	17.7102							Intermediate
Marchin et al., 2015	722	Vaccinium_pallidum	leafout	-0.7	0.4	466.15	13.1	0.65	17.7102							Intermediate
Marchin et al., 2015	685	Quercus_alba	leafout	0.7	0.333333	481.331	21.9692	1.51609	15.7111	7074.94	20.9894	13.2361	0.119683	0.300569	12.0005	Intermediate
Marchin et al., 2015	710	Vaccinium_pallidum	leafout	-1.5	0.5	466.15	13.1	0.65	17.7102							Intermediate
Marchin et al., 2015	725	Vaccinium_stamineum	leafout	4.8	0.5	489.95	18.1		16.183
Marchin et al., 2015	712	Vaccinium_pallidum	leafout	-1.2	0.333333	466.15	13.1	0.65	17.7102							Intermediate
Marchin et al., 2015	700	Quercus_rubra	leafout	-2	0.666667	483.893	22.4238	1.67171	15.2394	12914.6	21.0168	13.7438	0.138469	0.338903	8.00869	Intermediate
Marchin et al., 2015	724	Vaccinium_stamineum	leafout	-7.5	0.666667	489.95	18.1		16.183
Marchin et al., 2015	645	Acer_rubrum	leafout	-3.2	0.666667	492.076	18.2083	1.43925	19.7297	5167.28	28.6329	12.3978	0.118473	0.309207	6.48944	Intermediate
Marchin et al., 2015	723	Vaccinium_stamineum	leafout	-3.4	0.666667	489.95	18.1		16.183
Marty et al., 2020	735	Picea_mariana	leafout	-0.3975	0.666667	491.696	9.10538	1.09961	4.96667	312.846	51.6818	8.4031		0.222072	58.5	Conservative
Marty et al., 2020	733	Abies_balsamea	leafout	-0.8175	0.666667	518.087	14.5998	1.29404	12.2549		35.8739	10.0547	0.402165	0.5492	48.4282	Conservative
Marty et al., 2020	734	Abies_balsamea	leafout	-0.615	0.666667	518.087	14.5998	1.29404	12.2549		35.8739	10.0547	0.402165	0.5492	48.4282	Conservative
Marty et al., 2020	736	Picea_mariana	leafout	-0.3	0.666667	491.696	9.10538	1.09961	4.96667	312.846	51.6818	8.4031		0.222072	58.5	Conservative
Montgomery et al., 2020	787	Acer_rubrum	leafout	-0.782353	0.333333	492.076	18.2083	1.43925	19.7297	5167.28	28.6329	12.3978	0.118473	0.309207	6.48944	Intermediate
Montgomery et al., 2020	749	Abies_balsamea	leafout	-3.87059	0.333333	518.087	14.5998	1.29404	12.2549		35.8739	10.0547	0.402165	0.5492	48.4282	Conservative
Montgomery et al., 2020	870	Betula_papyrifera	leafout	-4.01765	0.333333	481.002	23.5064	2.18231	18.2013	3995.63	22.1173	10.0638	0.17132	0.43261	7.80024	Intermediate
Montgomery et al., 2020	746	Abies_balsamea	leafout	-3.28235	0.333333	518.087	14.5998	1.29404	12.2549		35.8739	10.0547	0.402165	0.5492	48.4282	Conservative
Montgomery et al., 2020	750	Abies_balsamea	leafout	-7.24118	0.333333	518.087	14.5998	1.29404	12.2549		35.8739	10.0547	0.402165	0.5492	48.4282	Conservative
Montgomery et al., 2020	753	Abies_balsamea	leafout	-2.87647	0.333333	518.087	14.5998	1.29404	12.2549		35.8739	10.0547	0.402165	0.5492	48.4282	Conservative
Montgomery et al., 2020	871	Betula_papyrifera	leafout	-3.89412	0.333333	481.002	23.5064	2.18231	18.2013	3995.63	22.1173	10.0638	0.17132	0.43261	7.80024	Intermediate
Montgomery et al., 2020	747	Abies_balsamea	leafout	-0.194118	0.333333	518.087	14.5998	1.29404	12.2549		35.8739	10.0547	0.402165	0.5492	48.4282	Conservative
Montgomery et al., 2020	751	Abies_balsamea	leafout	-2.79412	0.333333	518.087	14.5998	1.29404	12.2549		35.8739	10.0547	0.402165	0.5492	48.4282	Conservative
Montgomery et al., 2020	786	Acer_rubrum	leafout	-0.6	0.333333	492.076	18.2083	1.43925	19.7297	5167.28	28.6329	12.3978	0.118473	0.309207	6.48944	Intermediate
Montgomery et al., 2020	745	Abies_balsamea	leafout	-3.13529	0.333333	518.087	14.5998	1.29404	12.2549		35.8739	10.0547	0.402165	0.5492	48.4282	Conservative
Montgomery et al., 2020	752	Abies_balsamea	leafout	2.35294	0.333333	518.087	14.5998	1.29404	12.2549		35.8739	10.0547	0.402165	0.5492	48.4282	Conservative
Montgomery et al., 2020	748	Abies_balsamea	leafout	-1.02941	0.333333	518.087	14.5998	1.29404	12.2549		35.8739	10.0547	0.402165	0.5492	48.4282	Conservative
Montgomery et al., 2020	908	Picea_glauca	leafout	-1.51765	0.333333	502.16	10.9751	1.6388	7.63635		40.1453	6.57985	0.862054	0.447307	47.0333	Conservative
Montgomery et al., 2020	909	Picea_glauca	leafout	-3.23529	0.333333	502.16	10.9751	1.6388	7.63635		40.1453	6.57985	0.862054	0.447307	47.0333	Conservative
Montgomery et al., 2020	906	Picea_glauca	leafout	-0.488235	0.333333	502.16	10.9751	1.6388	7.63635		40.1453	6.57985	0.862054	0.447307	47.0333	Conservative
Montgomery et al., 2020	907	Picea_glauca	leafout	-2.01176	0.333333	502.16	10.9751	1.6388	7.63635		40.1453	6.57985	0.862054	0.447307	47.0333	Conservative
Montgomery et al., 2020	872	Betula_papyrifera	leafout	-8.82353	0.333333	481.002	23.5064	2.18231	18.2013	3995.63	22.1173	10.0638	0.17132	0.43261	7.80024	Intermediate
Montgomery et al., 2020	778	Acer_rubrum	leafout	-2.15882	0.333333	492.076	18.2083	1.43925	19.7297	5167.28	28.6329	12.3978	0.118473	0.309207	6.48944	Intermediate
Montgomery et al., 2020	910	Picea_glauca	leafout	-0.194118	0.333333	502.16	10.9751	1.6388	7.63635		40.1453	6.57985	0.862054	0.447307	47.0333	Conservative
Montgomery et al., 2020	911	Picea_glauca	leafout	1.57059	0.333333	502.16	10.9751	1.6388	7.63635		40.1453	6.57985	0.862054	0.447307	47.0333	Conservative
Montgomery et al., 2020	781	Acer_rubrum	leafout	0.864706	0.333333	492.076	18.2083	1.43925	19.7297	5167.28	28.6329	12.3978	0.118473	0.309207	6.48944	Intermediate
Montgomery et al., 2020	756	Abies_balsamea	leafout	-0.276471	0.333333	518.087	14.5998	1.29404	12.2549		35.8739	10.0547	0.402165	0.5492	48.4282	Conservative
Montgomery et al., 2020	784	Acer_rubrum	leafout	-1.01176	0.333333	492.076	18.2083	1.43925	19.7297	5167.28	28.6329	12.3978	0.118473	0.309207	6.48944	Intermediate
Montgomery et al., 2020	928	Picea_glauca	leafout	-0.317647	0.333333	502.16	10.9751	1.6388	7.63635		40.1453	6.57985	0.862054	0.447307	47.0333	Conservative
Montgomery et al., 2020	744	Abies_balsamea	leafout	-5.47647	0.333333	518.087	14.5998	1.29404	12.2549		35.8739	10.0547	0.402165	0.5492	48.4282	Conservative
Montgomery et al., 2020	987	Pinus_strobus	leafout	1.85294	0.333333	493.633	14.1642	1.32686	7.28762	46.506	31.8608	10.7176	0.321413	0.421391	20.5996	Conservative
Montgomery et al., 2020	988	Pinus_strobus	leafout	0.588235	0.333333	493.633	14.1642	1.32686	7.28762	46.506	31.8608	10.7176	0.321413	0.421391	20.5996	Conservative
Montgomery et al., 2020	758	Abies_balsamea	leafout	-2.37647	0.333333	518.087	14.5998	1.29404	12.2549		35.8739	10.0547	0.402165	0.5492	48.4282	Conservative
Montgomery et al., 2020	990	Pinus_strobus	leafout	2.15882	0.333333	493.633	14.1642	1.32686	7.28762	46.506	31.8608	10.7176	0.321413	0.421391	20.5996	Conservative
Montgomery et al., 2020	991	Pinus_strobus	leafout	-1.30588	0.333333	493.633	14.1642	1.32686	7.28762	46.506	31.8608	10.7176	0.321413	0.421391	20.5996	Conservative
Montgomery et al., 2020	912	Picea_glauca	leafout	-0.370588	0.333333	502.16	10.9751	1.6388	7.63635		40.1453	6.57985	0.862054	0.447307	47.0333	Conservative
Montgomery et al., 2020	989	Pinus_strobus	leafout	-0.541176	0.333333	493.633	14.1642	1.32686	7.28762	46.506	31.8608	10.7176	0.321413	0.421391	20.5996	Conservative
Montgomery et al., 2020	780	Acer_rubrum	leafout	-1.47059	0.333333	492.076	18.2083	1.43925	19.7297	5167.28	28.6329	12.3978	0.118473	0.309207	6.48944	Intermediate
Montgomery et al., 2020	754	Abies_balsamea	leafout	-1.07647	0.333333	518.087	14.5998	1.29404	12.2549		35.8739	10.0547	0.402165	0.5492	48.4282	Conservative
Montgomery et al., 2020	755	Abies_balsamea	leafout	-1.86471	0.333333	518.087	14.5998	1.29404	12.2549		35.8739	10.0547	0.402165	0.5492	48.4282	Conservative
Montgomery et al., 2020	757	Abies_balsamea	leafout	-4.02059	0.333333	518.087	14.5998	1.29404	12.2549		35.8739	10.0547	0.402165	0.5492	48.4282	Conservative
Montgomery et al., 2020	743	Abies_balsamea	leafout	-3.48235	0.333333	518.087	14.5998	1.29404	12.2549		35.8739	10.0547	0.402165	0.5492	48.4282	Conservative
Montgomery et al., 2020	919	Picea_glauca	leafout	-1.81471	0.333333	502.16	10.9751	1.6388	7.63635		40.1453	6.57985	0.862054	0.447307	47.0333	Conservative
Montgomery et al., 2020	759	Abies_balsamea	leafout	-0.638235	0.333333	518.087	14.5998	1.29404	12.2549		35.8739	10.0547	0.402165	0.5492	48.4282	Conservative
Montgomery et al., 2020	760	Abies_balsamea	leafout	-2.86765	0.333333	518.087	14.5998	1.29404	12.2549		35.8739	10.0547	0.402165	0.5492	48.4282	Conservative
Montgomery et al., 2020	761	Abies_balsamea	leafout	-1.87059	0.333333	518.087	14.5998	1.29404	12.2549		35.8739	10.0547	0.402165	0.5492	48.4282	Conservative
Montgomery et al., 2020	762	Abies_balsamea	leafout	-2.75294	0.333333	518.087	14.5998	1.29404	12.2549		35.8739	10.0547	0.402165	0.5492	48.4282	Conservative
Montgomery et al., 2020	924	Picea_glauca	leafout	-1.30588	0.333333	502.16	10.9751	1.6388	7.63635		40.1453	6.57985	0.862054	0.447307	47.0333	Conservative
Montgomery et al., 2020	925	Picea_glauca	leafout	-1.51765	0.333333	502.16	10.9751	1.6388	7.63635		40.1453	6.57985	0.862054	0.447307	47.0333	Conservative
Montgomery et al., 2020	873	Betula_papyrifera	leafout	-1.31765	0.333333	481.002	23.5064	2.18231	18.2013	3995.63	22.1173	10.0638	0.17132	0.43261	7.80024	Intermediate
Montgomery et al., 2020	874	Betula_papyrifera	leafout	5.12353	0.333333	481.002	23.5064	2.18231	18.2013	3995.63	22.1173	10.0638	0.17132	0.43261	7.80024	Intermediate
Montgomery et al., 2020	968	Pinus_banksiana	leafout	-0.214706	0.333333	507.8	11.9199	1.16991	5.88254	610.514	40.3	10.5576			30	Conservative
Montgomery et al., 2020	929	Picea_glauca	leafout	-2.57353	0.333333	502.16	10.9751	1.6388	7.63635		40.1453	6.57985	0.862054	0.447307	47.0333	Conservative
Montgomery et al., 2020	917	Picea_glauca	leafout	-1.91176	0.333333	502.16	10.9751	1.6388	7.63635		40.1453	6.57985	0.862054	0.447307	47.0333	Conservative
Montgomery et al., 2020	918	Picea_glauca	leafout	-1.96176	0.333333	502.16	10.9751	1.6388	7.63635		40.1453	6.57985	0.862054	0.447307	47.0333	Conservative
Montgomery et al., 2020	772	Abies_balsamea	leafout	1.50882	0.333333	518.087	14.5998	1.29404	12.2549		35.8739	10.0547	0.402165	0.5492	48.4282	Conservative
Montgomery et al., 2020	893	Betula_papyrifera	leafout	-0.741176	0.333333	481.002	23.5064	2.18231	18.2013	3995.63	22.1173	10.0638	0.17132	0.43261	7.80024	Intermediate
Montgomery et al., 2020	773	Abies_balsamea	leafout	-1.14412	0.333333	518.087	14.5998	1.29404	12.2549		35.8739	10.0547	0.402165	0.5492	48.4282	Conservative
Montgomery et al., 2020	774	Abies_balsamea	leafout	-1.17647	0.333333	518.087	14.5998	1.29404	12.2549		35.8739	10.0547	0.402165	0.5492	48.4282	Conservative
Montgomery et al., 2020	775	Abies_balsamea	leafout	-0.317647	0.333333	518.087	14.5998	1.29404	12.2549		35.8739	10.0547	0.402165	0.5492	48.4282	Conservative
Montgomery et al., 2020	776	Abies_balsamea	leafout	0.941176	0.333333	518.087	14.5998	1.29404	12.2549		35.8739	10.0547	0.402165	0.5492	48.4282	Conservative
Montgomery et al., 2020	777	Acer_rubrum	leafout	-2.54706	0.333333	492.076	18.2083	1.43925	19.7297	5167.28	28.6329	12.3978	0.118473	0.309207	6.48944	Intermediate
Montgomery et al., 2020	1019	Populus_tremuloides	leafout	-1.66471	0.333333	495.531	23.8206	2.57336	14.4363	4845.15	19.2873	9.56342	0.144763	0.379856	6.27101	Intermediate
Montgomery et al., 2020	779	Acer_rubrum	leafout	-2.15882	0.333333	492.076	18.2083	1.43925	19.7297	5167.28	28.6329	12.3978	0.118473	0.309207	6.48944	Intermediate
Montgomery et al., 2020	1021	Populus_tremuloides	leafout	-3.79412	0.333333	495.531	23.8206	2.57336	14.4363	4845.15	19.2873	9.56342	0.144763	0.379856	6.27101	Intermediate
Montgomery et al., 2020	1022	Populus_tremuloides	leafout	-4.11765	0.333333	495.531	23.8206	2.57336	14.4363	4845.15	19.2873	9.56342	0.144763	0.379856	6.27101	Intermediate
Montgomery et al., 2020	1023	Populus_tremuloides	leafout	-1.58235	0.333333	495.531	23.8206	2.57336	14.4363	4845.15	19.2873	9.56342	0.144763	0.379856	6.27101	Intermediate
Montgomery et al., 2020	1024	Populus_tremuloides	leafout	-3.38235	0.333333	495.531	23.8206	2.57336	14.4363	4845.15	19.2873	9.56342	0.144763	0.379856	6.27101	Intermediate
Montgomery et al., 2020	1025	Populus_tremuloides	leafout	-10.0941	0.333333	495.531	23.8206	2.57336	14.4363	4845.15	19.2873	9.56342	0.144763	0.379856	6.27101	Intermediate
Montgomery et al., 2020	1026	Populus_tremuloides	leafout	-4.84706	0.333333	495.531	23.8206	2.57336	14.4363	4845.15	19.2873	9.56342	0.144763	0.379856	6.27101	Intermediate
Montgomery et al., 2020	1027	Populus_tremuloides	leafout	-8.21765	0.333333	495.531	23.8206	2.57336	14.4363	4845.15	19.2873	9.56342	0.144763	0.379856	6.27101	Intermediate
Montgomery et al., 2020	1028	Populus_tremuloides	leafout	-6.07647	0.333333	495.531	23.8206	2.57336	14.4363	4845.15	19.2873	9.56342	0.144763	0.379856	6.27101	Intermediate
Montgomery et al., 2020	1029	Populus_tremuloides	leafout	-5.88235	0.333333	495.531	23.8206	2.57336	14.4363	4845.15	19.2873	9.56342	0.144763	0.379856	6.27101	Intermediate
Montgomery et al., 2020	1030	Populus_tremuloides	leafout	-0.758824	0.333333	495.531	23.8206	2.57336	14.4363	4845.15	19.2873	9.56342	0.144763	0.379856	6.27101	Intermediate
Montgomery et al., 2020	1031	Populus_tremuloides	leafout	-1.22647	0.333333	495.531	23.8206	2.57336	14.4363	4845.15	19.2873	9.56342	0.144763	0.379856	6.27101	Intermediate
Montgomery et al., 2020	992	Pinus_strobus	leafout	-1.95882	0.333333	493.633	14.1642	1.32686	7.28762	46.506	31.8608	10.7176	0.321413	0.421391	20.5996	Conservative
Montgomery et al., 2020	993	Pinus_strobus	leafout	-2.72059	0.333333	493.633	14.1642	1.32686	7.28762	46.506	31.8608	10.7176	0.321413	0.421391	20.5996	Conservative
Montgomery et al., 2020	994	Pinus_strobus	leafout	-1.32353	0.333333	493.633	14.1642	1.32686	7.28762	46.506	31.8608	10.7176	0.321413	0.421391	20.5996	Conservative
Montgomery et al., 2020	995	Pinus_strobus	leafout	-1.42059	0.333333	493.633	14.1642	1.32686	7.28762	46.506	31.8608	10.7176	0.321413	0.421391	20.5996	Conservative
Montgomery et al., 2020	996	Pinus_strobus	leafout	-1.86176	0.333333	493.633	14.1642	1.32686	7.28762	46.506	31.8608	10.7176	0.321413	0.421391	20.5996	Conservative
Montgomery et al., 2020	997	Pinus_strobus	leafout	-1.21765	0.333333	493.633	14.1642	1.32686	7.28762	46.506	31.8608	10.7176	0.321413	0.421391	20.5996	Conservative
Montgomery et al., 2020	998	Pinus_strobus	leafout	-1.80588	0.333333	493.633	14.1642	1.32686	7.28762	46.506	31.8608	10.7176	0.321413	0.421391	20.5996	Conservative
Montgomery et al., 2020	999	Pinus_strobus	leafout	-0.202941	0.333333	493.633	14.1642	1.32686	7.28762	46.506	31.8608	10.7176	0.321413	0.421391	20.5996	Conservative
Montgomery et al., 2020	920	Picea_glauca	leafout	-2.05882	0.333333	502.16	10.9751	1.6388	7.63635		40.1453	6.57985	0.862054	0.447307	47.0333	Conservative
Montgomery et al., 2020	921	Picea_glauca	leafout	-1.68824	0.333333	502.16	10.9751	1.6388	7.63635		40.1453	6.57985	0.862054	0.447307	47.0333	Conservative
Montgomery et al., 2020	922	Picea_glauca	leafout	-3.43824	0.333333	502.16	10.9751	1.6388	7.63635		40.1453	6.57985	0.862054	0.447307	47.0333	Conservative
Montgomery et al., 2020	923	Picea_glauca	leafout	-1.39706	0.333333	502.16	10.9751	1.6388	7.63635		40.1453	6.57985	0.862054	0.447307	47.0333	Conservative
Montgomery et al., 2020	1004	Pinus_strobus	leafout	-0.661765	0.333333	493.633	14.1642	1.32686	7.28762	46.506	31.8608	10.7176	0.321413	0.421391	20.5996	Conservative
Montgomery et al., 2020	763	Abies_balsamea	leafout	-1.39706	0.333333	518.087	14.5998	1.29404	12.2549		35.8739	10.0547	0.402165	0.5492	48.4282	Conservative
Montgomery et al., 2020	926	Picea_glauca	leafout	-0.758824	0.333333	502.16	10.9751	1.6388	7.63635		40.1453	6.57985	0.862054	0.447307	47.0333	Conservative
Montgomery et al., 2020	927	Picea_glauca	leafout	-0.491176	0.333333	502.16	10.9751	1.6388	7.63635		40.1453	6.57985	0.862054	0.447307	47.0333	Conservative
Montgomery et al., 2020	1048	Populus_tremuloides	leafout	0.638235	0.333333	495.531	23.8206	2.57336	14.4363	4845.15	19.2873	9.56342	0.144763	0.379856	6.27101	Intermediate
Montgomery et al., 2020	1049	Quercus_macrocarpa	leafout	-3.45882	0.333333	467.772	22.6571	2.36	15.1987		21.7761	9.53799	0.137729	0.357953	8.00016	Intermediate
Montgomery et al., 2020	1050	Quercus_macrocarpa	leafout	-2.84118	0.333333	467.772	22.6571	2.36	15.1987		21.7761	9.53799	0.137729	0.357953	8.00016	Intermediate
Montgomery et al., 2020	771	Abies_balsamea	leafout	-1.86471	0.333333	518.087	14.5998	1.29404	12.2549		35.8739	10.0547	0.402165	0.5492	48.4282	Conservative
Montgomery et al., 2020	892	Betula_papyrifera	leafout	-4.43235	0.333333	481.002	23.5064	2.18231	18.2013	3995.63	22.1173	10.0638	0.17132	0.43261	7.80024	Intermediate
Montgomery et al., 2020	1013	Populus_tremuloides	leafout	-3.82353	0.333333	495.531	23.8206	2.57336	14.4363	4845.15	19.2873	9.56342	0.144763	0.379856	6.27101	Intermediate
Montgomery et al., 2020	1014	Populus_tremuloides	leafout	-2.35294	0.333333	495.531	23.8206	2.57336	14.4363	4845.15	19.2873	9.56342	0.144763	0.379856	6.27101	Intermediate
Montgomery et al., 2020	1015	Populus_tremuloides	leafout	-1.57059	0.333333	495.531	23.8206	2.57336	14.4363	4845.15	19.2873	9.56342	0.144763	0.379856	6.27101	Intermediate
Montgomery et al., 2020	1016	Populus_tremuloides	leafout	-0.764706	0.333333	495.531	23.8206	2.57336	14.4363	4845.15	19.2873	9.56342	0.144763	0.379856	6.27101	Intermediate
Montgomery et al., 2020	1017	Populus_tremuloides	leafout	-2.15882	0.333333	495.531	23.8206	2.57336	14.4363	4845.15	19.2873	9.56342	0.144763	0.379856	6.27101	Intermediate
Montgomery et al., 2020	1018	Populus_tremuloides	leafout	-5.38235	0.333333	495.531	23.8206	2.57336	14.4363	4845.15	19.2873	9.56342	0.144763	0.379856	6.27101	Intermediate
Montgomery et al., 2020	938	Pinus_banksiana	leafout	-0.394118	0.333333	507.8	11.9199	1.16991	5.88254	610.514	40.3	10.5576			30	Conservative
Montgomery et al., 2020	1020	Populus_tremuloides	leafout	-3.48235	0.333333	495.531	23.8206	2.57336	14.4363	4845.15	19.2873	9.56342	0.144763	0.379856	6.27101	Intermediate
Montgomery et al., 2020	940	Pinus_banksiana	leafout	-0.811765	0.333333	507.8	11.9199	1.16991	5.88254	610.514	40.3	10.5576			30	Conservative
Montgomery et al., 2020	941	Pinus_banksiana	leafout	-2.54706	0.333333	507.8	11.9199	1.16991	5.88254	610.514	40.3	10.5576			30	Conservative
Montgomery et al., 2020	942	Pinus_banksiana	leafout	-2.90588	0.333333	507.8	11.9199	1.16991	5.88254	610.514	40.3	10.5576			30	Conservative
Montgomery et al., 2020	943	Pinus_banksiana	leafout	-0.735294	0.333333	507.8	11.9199	1.16991	5.88254	610.514	40.3	10.5576			30	Conservative
Montgomery et al., 2020	944	Pinus_banksiana	leafout	-0.1	0.333333	507.8	11.9199	1.16991	5.88254	610.514	40.3	10.5576			30	Conservative
Montgomery et al., 2020	945	Pinus_banksiana	leafout	0.735294	0.333333	507.8	11.9199	1.16991	5.88254	610.514	40.3	10.5576			30	Conservative
Montgomery et al., 2020	946	Pinus_banksiana	leafout	-0.247059	0.333333	507.8	11.9199	1.16991	5.88254	610.514	40.3	10.5576			30	Conservative
Montgomery et al., 2020	947	Pinus_banksiana	leafout	-2.79412	0.333333	507.8	11.9199	1.16991	5.88254	610.514	40.3	10.5576			30	Conservative
Montgomery et al., 2020	948	Pinus_banksiana	leafout	-1.61765	0.333333	507.8	11.9199	1.16991	5.88254	610.514	40.3	10.5576			30	Conservative
Montgomery et al., 2020	949	Pinus_banksiana	leafout	-1.91176	0.333333	507.8	11.9199	1.16991	5.88254	610.514	40.3	10.5576			30	Conservative
Montgomery et al., 2020	950	Pinus_banksiana	leafout	-1.07647	0.333333	507.8	11.9199	1.16991	5.88254	610.514	40.3	10.5576			30	Conservative
Montgomery et al., 2020	1032	Populus_tremuloides	leafout	-1.66765	0.333333	495.531	23.8206	2.57336	14.4363	4845.15	19.2873	9.56342	0.144763	0.379856	6.27101	Intermediate
Montgomery et al., 2020	1033	Populus_tremuloides	leafout	-1.15882	0.333333	495.531	23.8206	2.57336	14.4363	4845.15	19.2873	9.56342	0.144763	0.379856	6.27101	Intermediate
Montgomery et al., 2020	1034	Populus_tremuloides	leafout	-0.638235	0.333333	495.531	23.8206	2.57336	14.4363	4845.15	19.2873	9.56342	0.144763	0.379856	6.27101	Intermediate
Montgomery et al., 2020	1035	Populus_tremuloides	leafout	-2.00882	0.333333	495.531	23.8206	2.57336	14.4363	4845.15	19.2873	9.56342	0.144763	0.379856	6.27101	Intermediate
Montgomery et al., 2020	1036	Populus_tremuloides	leafout	-4.30882	0.333333	495.531	23.8206	2.57336	14.4363	4845.15	19.2873	9.56342	0.144763	0.379856	6.27101	Intermediate
Montgomery et al., 2020	1037	Populus_tremuloides	leafout	-1.69118	0.333333	495.531	23.8206	2.57336	14.4363	4845.15	19.2873	9.56342	0.144763	0.379856	6.27101	Intermediate
Montgomery et al., 2020	1038	Populus_tremuloides	leafout	-1.73824	0.333333	495.531	23.8206	2.57336	14.4363	4845.15	19.2873	9.56342	0.144763	0.379856	6.27101	Intermediate
Montgomery et al., 2020	1039	Populus_tremuloides	leafout	-1.7	0.333333	495.531	23.8206	2.57336	14.4363	4845.15	19.2873	9.56342	0.144763	0.379856	6.27101	Intermediate
Montgomery et al., 2020	1000	Pinus_strobus	leafout	0.0411765	0.333333	493.633	14.1642	1.32686	7.28762	46.506	31.8608	10.7176	0.321413	0.421391	20.5996	Conservative
Montgomery et al., 2020	1001	Pinus_strobus	leafout	-0.294118	0.333333	493.633	14.1642	1.32686	7.28762	46.506	31.8608	10.7176	0.321413	0.421391	20.5996	Conservative
Montgomery et al., 2020	1002	Pinus_strobus	leafout	-0.711765	0.333333	493.633	14.1642	1.32686	7.28762	46.506	31.8608	10.7176	0.321413	0.421391	20.5996	Conservative
Montgomery et al., 2020	1003	Pinus_strobus	leafout	-0.197059	0.333333	493.633	14.1642	1.32686	7.28762	46.506	31.8608	10.7176	0.321413	0.421391	20.5996	Conservative
Montgomery et al., 2020	1044	Populus_tremuloides	leafout	-4.65588	0.333333	495.531	23.8206	2.57336	14.4363	4845.15	19.2873	9.56342	0.144763	0.379856	6.27101	Intermediate
Montgomery et al., 2020	1045	Populus_tremuloides	leafout	-4.73824	0.333333	495.531	23.8206	2.57336	14.4363	4845.15	19.2873	9.56342	0.144763	0.379856	6.27101	Intermediate
Montgomery et al., 2020	1046	Populus_tremuloides	leafout	-5.24412	0.333333	495.531	23.8206	2.57336	14.4363	4845.15	19.2873	9.56342	0.144763	0.379856	6.27101	Intermediate
Montgomery et al., 2020	1047	Populus_tremuloides	leafout	-1.37353	0.333333	495.531	23.8206	2.57336	14.4363	4845.15	19.2873	9.56342	0.144763	0.379856	6.27101	Intermediate
Montgomery et al., 2020	1088	Quercus_macrocarpa	leafout	-0.785294	0.333333	467.772	22.6571	2.36	15.1987		21.7761	9.53799	0.137729	0.357953	8.00016	Intermediate
Montgomery et al., 2020	1089	Quercus_rubra	leafout	-2.54706	0.333333	483.893	22.4238	1.67171	15.2394	12914.6	21.0168	13.7438	0.138469	0.338903	8.00869	Intermediate
Montgomery et al., 2020	1090	Quercus_rubra	leafout	-0.588235	0.333333	483.893	22.4238	1.67171	15.2394	12914.6	21.0168	13.7438	0.138469	0.338903	8.00869	Intermediate
Montgomery et al., 2020	930	Picea_glauca	leafout	-0.197059	0.333333	502.16	10.9751	1.6388	7.63635		40.1453	6.57985	0.862054	0.447307	47.0333	Conservative
Montgomery et al., 2020	931	Picea_glauca	leafout	-0.661765	0.333333	502.16	10.9751	1.6388	7.63635		40.1453	6.57985	0.862054	0.447307	47.0333	Conservative
Montgomery et al., 2020	932	Picea_glauca	leafout	-1.02059	0.333333	502.16	10.9751	1.6388	7.63635		40.1453	6.57985	0.862054	0.447307	47.0333	Conservative
Montgomery et al., 2020	933	Picea_glauca	leafout	-0.932353	0.333333	502.16	10.9751	1.6388	7.63635		40.1453	6.57985	0.862054	0.447307	47.0333	Conservative
Montgomery et al., 2020	934	Picea_glauca	leafout	-1.32353	0.333333	502.16	10.9751	1.6388	7.63635		40.1453	6.57985	0.862054	0.447307	47.0333	Conservative
Montgomery et al., 2020	935	Picea_glauca	leafout	-0.0970588	0.333333	502.16	10.9751	1.6388	7.63635		40.1453	6.57985	0.862054	0.447307	47.0333	Conservative
Montgomery et al., 2020	936	Picea_glauca	leafout	0.932353	0.333333	502.16	10.9751	1.6388	7.63635		40.1453	6.57985	0.862054	0.447307	47.0333	Conservative
Montgomery et al., 2020	937	Pinus_banksiana	leafout	-1.86471	0.333333	507.8	11.9199	1.16991	5.88254	610.514	40.3	10.5576			30	Conservative
Montgomery et al., 2020	978	Pinus_strobus	leafout	-2.44118	0.333333	493.633	14.1642	1.32686	7.28762	46.506	31.8608	10.7176	0.321413	0.421391	20.5996	Conservative
Montgomery et al., 2020	939	Pinus_banksiana	leafout	-2.05882	0.333333	507.8	11.9199	1.16991	5.88254	610.514	40.3	10.5576			30	Conservative
Montgomery et al., 2020	980	Pinus_strobus	leafout	-0.211765	0.333333	493.633	14.1642	1.32686	7.28762	46.506	31.8608	10.7176	0.321413	0.421391	20.5996	Conservative
Montgomery et al., 2020	981	Pinus_strobus	leafout	-0.735294	0.333333	493.633	14.1642	1.32686	7.28762	46.506	31.8608	10.7176	0.321413	0.421391	20.5996	Conservative
Montgomery et al., 2020	982	Pinus_strobus	leafout	-0.488235	0.333333	493.633	14.1642	1.32686	7.28762	46.506	31.8608	10.7176	0.321413	0.421391	20.5996	Conservative
Montgomery et al., 2020	983	Pinus_strobus	leafout	-0.394118	0.333333	493.633	14.1642	1.32686	7.28762	46.506	31.8608	10.7176	0.321413	0.421391	20.5996	Conservative
Montgomery et al., 2020	984	Pinus_strobus	leafout	-1.47059	0.333333	493.633	14.1642	1.32686	7.28762	46.506	31.8608	10.7176	0.321413	0.421391	20.5996	Conservative
Montgomery et al., 2020	985	Pinus_strobus	leafout	1.29412	0.333333	493.633	14.1642	1.32686	7.28762	46.506	31.8608	10.7176	0.321413	0.421391	20.5996	Conservative
Montgomery et al., 2020	986	Pinus_strobus	leafout	-2.45294	0.333333	493.633	14.1642	1.32686	7.28762	46.506	31.8608	10.7176	0.321413	0.421391	20.5996	Conservative
Montgomery et al., 2020	1108	Quercus_rubra	leafout	-0.394118	0.333333	483.893	22.4238	1.67171	15.2394	12914.6	21.0168	13.7438	0.138469	0.338903	8.00869	Intermediate
Montgomery et al., 2020	1109	Quercus_rubra	leafout	-1.81471	0.333333	483.893	22.4238	1.67171	15.2394	12914.6	21.0168	13.7438	0.138469	0.338903	8.00869	Intermediate
Montgomery et al., 2020	1110	Quercus_rubra	leafout	-1.86176	0.333333	483.893	22.4238	1.67171	15.2394	12914.6	21.0168	13.7438	0.138469	0.338903	8.00869	Intermediate
Montgomery et al., 2020	1111	Quercus_rubra	leafout	-1.37353	0.333333	483.893	22.4238	1.67171	15.2394	12914.6	21.0168	13.7438	0.138469	0.338903	8.00869	Intermediate
Montgomery et al., 2020	1112	Quercus_rubra	leafout	-1.76471	0.333333	483.893	22.4238	1.67171	15.2394	12914.6	21.0168	13.7438	0.138469	0.338903	8.00869	Intermediate
Montgomery et al., 2020	1113	Quercus_rubra	leafout	-2.71176	0.333333	483.893	22.4238	1.67171	15.2394	12914.6	21.0168	13.7438	0.138469	0.338903	8.00869	Intermediate
Montgomery et al., 2020	1114	Quercus_rubra	leafout	-3.84706	0.333333	483.893	22.4238	1.67171	15.2394	12914.6	21.0168	13.7438	0.138469	0.338903	8.00869	Intermediate
Montgomery et al., 2020	1115	Quercus_rubra	leafout	-1.34118	0.333333	483.893	22.4238	1.67171	15.2394	12914.6	21.0168	13.7438	0.138469	0.338903	8.00869	Intermediate
Montgomery et al., 2020	1116	Quercus_rubra	leafout	-3.55294	0.333333	483.893	22.4238	1.67171	15.2394	12914.6	21.0168	13.7438	0.138469	0.338903	8.00869	Intermediate
Montgomery et al., 2020	1117	Quercus_rubra	leafout	-2.27941	0.333333	483.893	22.4238	1.67171	15.2394	12914.6	21.0168	13.7438	0.138469	0.338903	8.00869	Intermediate
Montgomery et al., 2020	1118	Quercus_rubra	leafout	-1.50588	0.333333	483.893	22.4238	1.67171	15.2394	12914.6	21.0168	13.7438	0.138469	0.338903	8.00869	Intermediate
Montgomery et al., 2020	1119	Quercus_rubra	leafout	-0.464706	0.333333	483.893	22.4238	1.67171	15.2394	12914.6	21.0168	13.7438	0.138469	0.338903	8.00869	Intermediate
Montgomery et al., 2020	1040	Populus_tremuloides	leafout	-2.00882	0.333333	495.531	23.8206	2.57336	14.4363	4845.15	19.2873	9.56342	0.144763	0.379856	6.27101	Intermediate
Montgomery et al., 2020	1041	Populus_tremuloides	leafout	-1.13529	0.333333	495.531	23.8206	2.57336	14.4363	4845.15	19.2873	9.56342	0.144763	0.379856	6.27101	Intermediate
Montgomery et al., 2020	1042	Populus_tremuloides	leafout	-1.66765	0.333333	495.531	23.8206	2.57336	14.4363	4845.15	19.2873	9.56342	0.144763	0.379856	6.27101	Intermediate
Montgomery et al., 2020	1043	Populus_tremuloides	leafout	-3.76765	0.333333	495.531	23.8206	2.57336	14.4363	4845.15	19.2873	9.56342	0.144763	0.379856	6.27101	Intermediate
Montgomery et al., 2020	1124	Quercus_rubra	leafout	-1.21471	0.333333	483.893	22.4238	1.67171	15.2394	12914.6	21.0168	13.7438	0.138469	0.338903	8.00869	Intermediate
Montgomery et al., 2020	1125	Quercus_rubra	leafout	-1.47059	0.333333	483.893	22.4238	1.67171	15.2394	12914.6	21.0168	13.7438	0.138469	0.338903	8.00869	Intermediate
Montgomery et al., 2020	1005	Pinus_strobus	leafout	-1.14706	0.333333	493.633	14.1642	1.32686	7.28762	46.506	31.8608	10.7176	0.321413	0.421391	20.5996	Conservative
Montgomery et al., 2020	764	Abies_balsamea	leafout	-2.90882	0.333333	518.087	14.5998	1.29404	12.2549		35.8739	10.0547	0.402165	0.5492	48.4282	Conservative
Montgomery et al., 2020	765	Abies_balsamea	leafout	-2.42647	0.333333	518.087	14.5998	1.29404	12.2549		35.8739	10.0547	0.402165	0.5492	48.4282	Conservative
Montgomery et al., 2020	766	Abies_balsamea	leafout	-2.05882	0.333333	518.087	14.5998	1.29404	12.2549		35.8739	10.0547	0.402165	0.5492	48.4282	Conservative
Montgomery et al., 2020	767	Abies_balsamea	leafout	0.417647	0.333333	518.087	14.5998	1.29404	12.2549		35.8739	10.0547	0.402165	0.5492	48.4282	Conservative
Montgomery et al., 2020	768	Abies_balsamea	leafout	-0.170588	0.333333	518.087	14.5998	1.29404	12.2549		35.8739	10.0547	0.402165	0.5492	48.4282	Conservative
Montgomery et al., 2020	769	Abies_balsamea	leafout	-2.89118	0.333333	518.087	14.5998	1.29404	12.2549		35.8739	10.0547	0.402165	0.5492	48.4282	Conservative
Montgomery et al., 2020	770	Abies_balsamea	leafout	-3.82353	0.333333	518.087	14.5998	1.29404	12.2549		35.8739	10.0547	0.402165	0.5492	48.4282	Conservative
Montgomery et al., 2020	2590	Pinus_strobus	leafcolor	-8.94118	0.333333	493.633	14.1642	1.32686	7.28762	46.506	31.8608	10.7176	0.321413	0.421391	20.5996	Conservative
Montgomery et al., 2020	2591	Populus_tremuloides	leafcolor	-1.21765	0.333333	495.531	23.8206	2.57336	14.4363	4845.15	19.2873	9.56342	0.144763	0.379856	6.27101	Intermediate
Montgomery et al., 2020	2592	Quercus_macrocarpa	leafcolor	2.08824	0.333333	467.772	22.6571	2.36	15.1987		21.7761	9.53799	0.137729	0.357953	8.00016	Intermediate
Montgomery et al., 2020	2593	Quercus_rubra	leafcolor	1.37059	0.333333	483.893	22.4238	1.67171	15.2394	12914.6	21.0168	13.7438	0.138469	0.338903	8.00869	Intermediate
Montgomery et al., 2020	2594	Abies_balsamea	leafcolor	-2.4	0.333333	518.087	14.5998	1.29404	12.2549		35.8739	10.0547	0.402165	0.5492	48.4282	Conservative
Montgomery et al., 2020	2595	Acer_rubrum	leafcolor	5	0.333333	492.076	18.2083	1.43925	19.7297	5167.28	28.6329	12.3978	0.118473	0.309207	6.48944	Intermediate
Montgomery et al., 2020	2596	Acer_saccharum	leafcolor	3.99412	0.333333	474.458	21.7004	1.5735	30.2769	4842.17	20.538	13.5483	0.10703	0.325296	7.66683	Acquisitive
Montgomery et al., 2020	2597	Betula_papyrifera	leafcolor	0.541176	0.333333	481.002	23.5064	2.18231	18.2013	3995.63	22.1173	10.0638	0.17132	0.43261	7.80024	Intermediate
Montgomery et al., 2020	2598	Picea_glauca	leafcolor	-7.05882	0.333333	502.16	10.9751	1.6388	7.63635		40.1453	6.57985	0.862054	0.447307	47.0333	Conservative
Montgomery et al., 2020	2599	Pinus_banksiana	leafcolor	8.54706	0.333333	507.8	11.9199	1.16991	5.88254	610.514	40.3	10.5576			30	Conservative
Montgomery et al., 2020	2600	Pinus_strobus	leafcolor	-1.61765	0.333333	493.633	14.1642	1.32686	7.28762	46.506	31.8608	10.7176	0.321413	0.421391	20.5996	Conservative
Montgomery et al., 2020	2601	Populus_tremuloides	leafcolor	6.12941	0.333333	495.531	23.8206	2.57336	14.4363	4845.15	19.2873	9.56342	0.144763	0.379856	6.27101	Intermediate
Montgomery et al., 2020	782	Acer_rubrum	leafout	-5.9	0.333333	492.076	18.2083	1.43925	19.7297	5167.28	28.6329	12.3978	0.118473	0.309207	6.48944	Intermediate
Montgomery et al., 2020	783	Acer_rubrum	leafout	-1.27647	0.333333	492.076	18.2083	1.43925	19.7297	5167.28	28.6329	12.3978	0.118473	0.309207	6.48944	Intermediate
Montgomery et al., 2020	2604	Abies_balsamea	leafcolor	-0.1	0.333333	518.087	14.5998	1.29404	12.2549		35.8739	10.0547	0.402165	0.5492	48.4282	Conservative
Montgomery et al., 2020	785	Acer_rubrum	leafout	-1	0.333333	492.076	18.2083	1.43925	19.7297	5167.28	28.6329	12.3978	0.118473	0.309207	6.48944	Intermediate
Montgomery et al., 2020	2606	Acer_saccharum	leafcolor	-2.84118	0.333333	474.458	21.7004	1.5735	30.2769	4842.17	20.538	13.5483	0.10703	0.325296	7.66683	Acquisitive
Montgomery et al., 2020	2607	Betula_papyrifera	leafcolor	-0.588235	0.333333	481.002	23.5064	2.18231	18.2013	3995.63	22.1173	10.0638	0.17132	0.43261	7.80024	Intermediate
Montgomery et al., 2020	788	Acer_rubrum	leafout	1.57059	0.333333	492.076	18.2083	1.43925	19.7297	5167.28	28.6329	12.3978	0.118473	0.309207	6.48944	Intermediate
Montgomery et al., 2020	789	Acer_rubrum	leafout	-2.34706	0.333333	492.076	18.2083	1.43925	19.7297	5167.28	28.6329	12.3978	0.118473	0.309207	6.48944	Intermediate
Montgomery et al., 2020	790	Acer_rubrum	leafout	-0.982353	0.333333	492.076	18.2083	1.43925	19.7297	5167.28	28.6329	12.3978	0.118473	0.309207	6.48944	Intermediate
Montgomery et al., 2020	791	Acer_rubrum	leafout	-1.81765	0.333333	492.076	18.2083	1.43925	19.7297	5167.28	28.6329	12.3978	0.118473	0.309207	6.48944	Intermediate
Montgomery et al., 2020	792	Acer_rubrum	leafout	1.37059	0.333333	492.076	18.2083	1.43925	19.7297	5167.28	28.6329	12.3978	0.118473	0.309207	6.48944	Intermediate
Montgomery et al., 2020	793	Acer_rubrum	leafout	0.882353	0.333333	492.076	18.2083	1.43925	19.7297	5167.28	28.6329	12.3978	0.118473	0.309207	6.48944	Intermediate
Montgomery et al., 2020	794	Acer_rubrum	leafout	2.15882	0.333333	492.076	18.2083	1.43925	19.7297	5167.28	28.6329	12.3978	0.118473	0.309207	6.48944	Intermediate
Montgomery et al., 2020	795	Acer_rubrum	leafout	0.488235	0.333333	492.076	18.2083	1.43925	19.7297	5167.28	28.6329	12.3978	0.118473	0.309207	6.48944	Intermediate
Montgomery et al., 2020	1120	Quercus_rubra	leafout	-0.735294	0.333333	483.893	22.4238	1.67171	15.2394	12914.6	21.0168	13.7438	0.138469	0.338903	8.00869	Intermediate
Montgomery et al., 2020	1121	Quercus_rubra	leafout	-1.17647	0.333333	483.893	22.4238	1.67171	15.2394	12914.6	21.0168	13.7438	0.138469	0.338903	8.00869	Intermediate
Montgomery et al., 2020	1122	Quercus_rubra	leafout	-3.42059	0.333333	483.893	22.4238	1.67171	15.2394	12914.6	21.0168	13.7438	0.138469	0.338903	8.00869	Intermediate
Montgomery et al., 2020	1123	Quercus_rubra	leafout	-0.944118	0.333333	483.893	22.4238	1.67171	15.2394	12914.6	21.0168	13.7438	0.138469	0.338903	8.00869	Intermediate
Montgomery et al., 2020	800	Acer_rubrum	leafout	-0.538235	0.333333	492.076	18.2083	1.43925	19.7297	5167.28	28.6329	12.3978	0.118473	0.309207	6.48944	Intermediate
Montgomery et al., 2020	801	Acer_rubrum	leafout	-0.155882	0.333333	492.076	18.2083	1.43925	19.7297	5167.28	28.6329	12.3978	0.118473	0.309207	6.48944	Intermediate
Montgomery et al., 2020	802	Acer_rubrum	leafout	-4.83529	0.333333	492.076	18.2083	1.43925	19.7297	5167.28	28.6329	12.3978	0.118473	0.309207	6.48944	Intermediate
Montgomery et al., 2020	803	Acer_rubrum	leafout	-1.93529	0.333333	492.076	18.2083	1.43925	19.7297	5167.28	28.6329	12.3978	0.118473	0.309207	6.48944	Intermediate
Montgomery et al., 2020	804	Acer_rubrum	leafout	-1.07059	0.333333	492.076	18.2083	1.43925	19.7297	5167.28	28.6329	12.3978	0.118473	0.309207	6.48944	Intermediate
Montgomery et al., 2020	805	Acer_rubrum	leafout	-1.22647	0.333333	492.076	18.2083	1.43925	19.7297	5167.28	28.6329	12.3978	0.118473	0.309207	6.48944	Intermediate
Montgomery et al., 2020	806	Acer_rubrum	leafout	-2.01765	0.333333	492.076	18.2083	1.43925	19.7297	5167.28	28.6329	12.3978	0.118473	0.309207	6.48944	Intermediate
Montgomery et al., 2020	807	Acer_rubrum	leafout	-1.65	0.333333	492.076	18.2083	1.43925	19.7297	5167.28	28.6329	12.3978	0.118473	0.309207	6.48944	Intermediate
Montgomery et al., 2020	808	Acer_rubrum	leafout	0.685294	0.333333	492.076	18.2083	1.43925	19.7297	5167.28	28.6329	12.3978	0.118473	0.309207	6.48944	Intermediate
Montgomery et al., 2020	809	Acer_rubrum	leafout	-2.74412	0.333333	492.076	18.2083	1.43925	19.7297	5167.28	28.6329	12.3978	0.118473	0.309207	6.48944	Intermediate
Montgomery et al., 2020	810	Acer_rubrum	leafout	-3.62647	0.333333	492.076	18.2083	1.43925	19.7297	5167.28	28.6329	12.3978	0.118473	0.309207	6.48944	Intermediate
Montgomery et al., 2020	811	Acer_rubrum	leafout	-2.54706	0.333333	492.076	18.2083	1.43925	19.7297	5167.28	28.6329	12.3978	0.118473	0.309207	6.48944	Intermediate
Montgomery et al., 2020	812	Acer_rubrum	leafout	0.932353	0.333333	492.076	18.2083	1.43925	19.7297	5167.28	28.6329	12.3978	0.118473	0.309207	6.48944	Intermediate
Montgomery et al., 2020	813	Acer_rubrum	leafout	-0.244118	0.333333	492.076	18.2083	1.43925	19.7297	5167.28	28.6329	12.3978	0.118473	0.309207	6.48944	Intermediate
Montgomery et al., 2020	814	Acer_rubrum	leafout	0.05	0.333333	492.076	18.2083	1.43925	19.7297	5167.28	28.6329	12.3978	0.118473	0.309207	6.48944	Intermediate
Montgomery et al., 2020	815	Acer_rubrum	leafout	0.170588	0.333333	492.076	18.2083	1.43925	19.7297	5167.28	28.6329	12.3978	0.118473	0.309207	6.48944	Intermediate
Montgomery et al., 2020	816	Acer_rubrum	leafout	-0.05	0.333333	492.076	18.2083	1.43925	19.7297	5167.28	28.6329	12.3978	0.118473	0.309207	6.48944	Intermediate
Montgomery et al., 2020	817	Acer_saccharum	leafout	-1.07647	0.333333	474.458	21.7004	1.5735	30.2769	4842.17	20.538	13.5483	0.10703	0.325296	7.66683	Acquisitive
Montgomery et al., 2020	818	Acer_saccharum	leafout	-1.22941	0.333333	474.458	21.7004	1.5735	30.2769	4842.17	20.538	13.5483	0.10703	0.325296	7.66683	Acquisitive
Montgomery et al., 2020	819	Acer_saccharum	leafout	-1.57059	0.333333	474.458	21.7004	1.5735	30.2769	4842.17	20.538	13.5483	0.10703	0.325296	7.66683	Acquisitive
Montgomery et al., 2020	820	Acer_saccharum	leafout	-1.37059	0.333333	474.458	21.7004	1.5735	30.2769	4842.17	20.538	13.5483	0.10703	0.325296	7.66683	Acquisitive
Montgomery et al., 2020	821	Acer_saccharum	leafout	-1.28824	0.333333	474.458	21.7004	1.5735	30.2769	4842.17	20.538	13.5483	0.10703	0.325296	7.66683	Acquisitive
Montgomery et al., 2020	822	Acer_saccharum	leafout	-6.12353	0.333333	474.458	21.7004	1.5735	30.2769	4842.17	20.538	13.5483	0.10703	0.325296	7.66683	Acquisitive
Montgomery et al., 2020	823	Acer_saccharum	leafout	-3.15294	0.333333	474.458	21.7004	1.5735	30.2769	4842.17	20.538	13.5483	0.10703	0.325296	7.66683	Acquisitive
Montgomery et al., 2020	824	Acer_saccharum	leafout	-4.00588	0.333333	474.458	21.7004	1.5735	30.2769	4842.17	20.538	13.5483	0.10703	0.325296	7.66683	Acquisitive
Montgomery et al., 2020	825	Acer_saccharum	leafout	-0.488235	0.333333	474.458	21.7004	1.5735	30.2769	4842.17	20.538	13.5483	0.10703	0.325296	7.66683	Acquisitive
Montgomery et al., 2020	826	Acer_saccharum	leafout	-0.294118	0.333333	474.458	21.7004	1.5735	30.2769	4842.17	20.538	13.5483	0.10703	0.325296	7.66683	Acquisitive
Montgomery et al., 2020	827	Acer_saccharum	leafout	-1.12941	0.333333	474.458	21.7004	1.5735	30.2769	4842.17	20.538	13.5483	0.10703	0.325296	7.66683	Acquisitive
Montgomery et al., 2020	828	Acer_saccharum	leafout	-0.388235	0.333333	474.458	21.7004	1.5735	30.2769	4842.17	20.538	13.5483	0.10703	0.325296	7.66683	Acquisitive
Montgomery et al., 2020	951	Pinus_banksiana	leafout	3.34118	0.333333	507.8	11.9199	1.16991	5.88254	610.514	40.3	10.5576			30	Conservative
Montgomery et al., 2020	952	Pinus_banksiana	leafout	-1.37059	0.333333	507.8	11.9199	1.16991	5.88254	610.514	40.3	10.5576			30	Conservative
Montgomery et al., 2020	953	Pinus_banksiana	leafout	-4.54118	0.333333	507.8	11.9199	1.16991	5.88254	610.514	40.3	10.5576			30	Conservative
Montgomery et al., 2020	954	Pinus_banksiana	leafout	0.0235294	0.333333	507.8	11.9199	1.16991	5.88254	610.514	40.3	10.5576			30	Conservative
Montgomery et al., 2020	955	Pinus_banksiana	leafout	-1.40882	0.333333	507.8	11.9199	1.16991	5.88254	610.514	40.3	10.5576			30	Conservative
Montgomery et al., 2020	956	Pinus_banksiana	leafout	-0.932353	0.333333	507.8	11.9199	1.16991	5.88254	610.514	40.3	10.5576			30	Conservative
Montgomery et al., 2020	957	Pinus_banksiana	leafout	-1.47059	0.333333	507.8	11.9199	1.16991	5.88254	610.514	40.3	10.5576			30	Conservative
Montgomery et al., 2020	796	Acer_rubrum	leafout		0.333333	492.076	18.2083	1.43925	19.7297	5167.28	28.6329	12.3978	0.118473	0.309207	6.48944	Intermediate
Montgomery et al., 2020	797	Acer_rubrum	leafout	-0.932353	0.333333	492.076	18.2083	1.43925	19.7297	5167.28	28.6329	12.3978	0.118473	0.309207	6.48944	Intermediate
Montgomery et al., 2020	798	Acer_rubrum	leafout	-1.11471	0.333333	492.076	18.2083	1.43925	19.7297	5167.28	28.6329	12.3978	0.118473	0.309207	6.48944	Intermediate
Montgomery et al., 2020	799	Acer_rubrum	leafout	-2.10882	0.333333	492.076	18.2083	1.43925	19.7297	5167.28	28.6329	12.3978	0.118473	0.309207	6.48944	Intermediate
Montgomery et al., 2020	1083	Quercus_macrocarpa	leafout	-1.15294	0.333333	467.772	22.6571	2.36	15.1987		21.7761	9.53799	0.137729	0.357953	8.00016	Intermediate
Montgomery et al., 2020	1084	Quercus_macrocarpa	leafout	-1.29412	0.333333	467.772	22.6571	2.36	15.1987		21.7761	9.53799	0.137729	0.357953	8.00016	Intermediate
Montgomery et al., 2020	1085	Quercus_macrocarpa	leafout	-1.52059	0.333333	467.772	22.6571	2.36	15.1987		21.7761	9.53799	0.137729	0.357953	8.00016	Intermediate
Montgomery et al., 2020	1086	Quercus_macrocarpa	leafout	-0.391176	0.333333	467.772	22.6571	2.36	15.1987		21.7761	9.53799	0.137729	0.357953	8.00016	Intermediate
Montgomery et al., 2020	1087	Quercus_macrocarpa	leafout	-1.37353	0.333333	467.772	22.6571	2.36	15.1987		21.7761	9.53799	0.137729	0.357953	8.00016	Intermediate
Montgomery et al., 2020	845	Acer_saccharum	leafout	-1.42059	0.333333	474.458	21.7004	1.5735	30.2769	4842.17	20.538	13.5483	0.10703	0.325296	7.66683	Acquisitive
Montgomery et al., 2020	846	Acer_saccharum	leafout	-1.05294	0.333333	474.458	21.7004	1.5735	30.2769	4842.17	20.538	13.5483	0.10703	0.325296	7.66683	Acquisitive
Montgomery et al., 2020	847	Acer_saccharum	leafout	-0.858824	0.333333	474.458	21.7004	1.5735	30.2769	4842.17	20.538	13.5483	0.10703	0.325296	7.66683	Acquisitive
Montgomery et al., 2020	848	Acer_saccharum	leafout	-0.514706	0.333333	474.458	21.7004	1.5735	30.2769	4842.17	20.538	13.5483	0.10703	0.325296	7.66683	Acquisitive
Montgomery et al., 2020	849	Acer_saccharum	leafout	-2.57353	0.333333	474.458	21.7004	1.5735	30.2769	4842.17	20.538	13.5483	0.10703	0.325296	7.66683	Acquisitive
Montgomery et al., 2020	850	Acer_saccharum	leafout	-2.20588	0.333333	474.458	21.7004	1.5735	30.2769	4842.17	20.538	13.5483	0.10703	0.325296	7.66683	Acquisitive
Montgomery et al., 2020	973	Pinus_strobus	leafout	-2.15882	0.333333	493.633	14.1642	1.32686	7.28762	46.506	31.8608	10.7176	0.321413	0.421391	20.5996	Conservative
Montgomery et al., 2020	974	Pinus_strobus	leafout	-0.247059	0.333333	493.633	14.1642	1.32686	7.28762	46.506	31.8608	10.7176	0.321413	0.421391	20.5996	Conservative
Montgomery et al., 2020	975	Pinus_strobus	leafout	-1.57059	0.333333	493.633	14.1642	1.32686	7.28762	46.506	31.8608	10.7176	0.321413	0.421391	20.5996	Conservative
Montgomery et al., 2020	976	Pinus_strobus	leafout	-2.84118	0.333333	493.633	14.1642	1.32686	7.28762	46.506	31.8608	10.7176	0.321413	0.421391	20.5996	Conservative
Montgomery et al., 2020	977	Pinus_strobus	leafout	-1.99412	0.333333	493.633	14.1642	1.32686	7.28762	46.506	31.8608	10.7176	0.321413	0.421391	20.5996	Conservative
Montgomery et al., 2020	856	Acer_saccharum	leafout	-0.785294	0.333333	474.458	21.7004	1.5735	30.2769	4842.17	20.538	13.5483	0.10703	0.325296	7.66683	Acquisitive
Montgomery et al., 2020	979	Pinus_strobus	leafout	0.276471	0.333333	493.633	14.1642	1.32686	7.28762	46.506	31.8608	10.7176	0.321413	0.421391	20.5996	Conservative
Montgomery et al., 2020	737	Abies_balsamea	leafout	-5.88235	0.333333	518.087	14.5998	1.29404	12.2549		35.8739	10.0547	0.402165	0.5492	48.4282	Conservative
Montgomery et al., 2020	738	Abies_balsamea	leafout	-1.22353	0.333333	518.087	14.5998	1.29404	12.2549		35.8739	10.0547	0.402165	0.5492	48.4282	Conservative
Montgomery et al., 2020	739	Abies_balsamea	leafout	-2.30588	0.333333	518.087	14.5998	1.29404	12.2549		35.8739	10.0547	0.402165	0.5492	48.4282	Conservative
Montgomery et al., 2020	740	Abies_balsamea	leafout	-5.78235	0.333333	518.087	14.5998	1.29404	12.2549		35.8739	10.0547	0.402165	0.5492	48.4282	Conservative
Montgomery et al., 2020	741	Abies_balsamea	leafout	-2.31765	0.333333	518.087	14.5998	1.29404	12.2549		35.8739	10.0547	0.402165	0.5492	48.4282	Conservative
Montgomery et al., 2020	742	Abies_balsamea	leafout	-4.18235	0.333333	518.087	14.5998	1.29404	12.2549		35.8739	10.0547	0.402165	0.5492	48.4282	Conservative
Montgomery et al., 2020	1107	Quercus_rubra	leafout	-0.441176	0.333333	483.893	22.4238	1.67171	15.2394	12914.6	21.0168	13.7438	0.138469	0.338903	8.00869	Intermediate
Montgomery et al., 2020	865	Betula_papyrifera	leafout	-1.3	0.333333	481.002	23.5064	2.18231	18.2013	3995.63	22.1173	10.0638	0.17132	0.43261	7.80024	Intermediate
Montgomery et al., 2020	866	Betula_papyrifera	leafout	-3.85882	0.333333	481.002	23.5064	2.18231	18.2013	3995.63	22.1173	10.0638	0.17132	0.43261	7.80024	Intermediate
Montgomery et al., 2020	867	Betula_papyrifera	leafout	-0.352941	0.333333	481.002	23.5064	2.18231	18.2013	3995.63	22.1173	10.0638	0.17132	0.43261	7.80024	Intermediate
Montgomery et al., 2020	868	Betula_papyrifera	leafout	-1.37059	0.333333	481.002	23.5064	2.18231	18.2013	3995.63	22.1173	10.0638	0.17132	0.43261	7.80024	Intermediate
Montgomery et al., 2020	869	Betula_papyrifera	leafout	-1.57059	0.333333	481.002	23.5064	2.18231	18.2013	3995.63	22.1173	10.0638	0.17132	0.43261	7.80024	Intermediate
Montgomery et al., 2020	2690	Abies_balsamea	leafcolor	-1.27059	0.333333	518.087	14.5998	1.29404	12.2549		35.8739	10.0547	0.402165	0.5492	48.4282	Conservative
Montgomery et al., 2020	2691	Acer_rubrum	leafcolor	1.26176	0.333333	492.076	18.2083	1.43925	19.7297	5167.28	28.6329	12.3978	0.118473	0.309207	6.48944	Intermediate
Montgomery et al., 2020	2692	Acer_saccharum	leafcolor	2.42941	0.333333	474.458	21.7004	1.5735	30.2769	4842.17	20.538	13.5483	0.10703	0.325296	7.66683	Acquisitive
Montgomery et al., 2020	2693	Betula_papyrifera	leafcolor	2.36176	0.333333	481.002	23.5064	2.18231	18.2013	3995.63	22.1173	10.0638	0.17132	0.43261	7.80024	Intermediate
Montgomery et al., 2020	2694	Picea_glauca	leafcolor	-0.411765	0.333333	502.16	10.9751	1.6388	7.63635		40.1453	6.57985	0.862054	0.447307	47.0333	Conservative
Montgomery et al., 2020	875	Betula_papyrifera	leafout	-0.688235	0.333333	481.002	23.5064	2.18231	18.2013	3995.63	22.1173	10.0638	0.17132	0.43261	7.80024	Intermediate
Montgomery et al., 2020	876	Betula_papyrifera	leafout	-2.58824	0.333333	481.002	23.5064	2.18231	18.2013	3995.63	22.1173	10.0638	0.17132	0.43261	7.80024	Intermediate
Montgomery et al., 2020	877	Betula_papyrifera	leafout	-2.67059	0.333333	481.002	23.5064	2.18231	18.2013	3995.63	22.1173	10.0638	0.17132	0.43261	7.80024	Intermediate
Montgomery et al., 2020	878	Betula_papyrifera	leafout	-3.52941	0.333333	481.002	23.5064	2.18231	18.2013	3995.63	22.1173	10.0638	0.17132	0.43261	7.80024	Intermediate
Montgomery et al., 2020	879	Betula_papyrifera	leafout	-1.39412	0.333333	481.002	23.5064	2.18231	18.2013	3995.63	22.1173	10.0638	0.17132	0.43261	7.80024	Intermediate
Montgomery et al., 2020	880	Betula_papyrifera	leafout	-0.773529	0.333333	481.002	23.5064	2.18231	18.2013	3995.63	22.1173	10.0638	0.17132	0.43261	7.80024	Intermediate
Montgomery et al., 2020	881	Betula_papyrifera	leafout	-0.432353	0.333333	481.002	23.5064	2.18231	18.2013	3995.63	22.1173	10.0638	0.17132	0.43261	7.80024	Intermediate
Montgomery et al., 2020	882	Betula_papyrifera	leafout	-2.59118	0.333333	481.002	23.5064	2.18231	18.2013	3995.63	22.1173	10.0638	0.17132	0.43261	7.80024	Intermediate
Montgomery et al., 2020	1126	Quercus_rubra	leafout	1.02941	0.333333	483.893	22.4238	1.67171	15.2394	12914.6	21.0168	13.7438	0.138469	0.338903	8.00869	Intermediate
Montgomery et al., 2020	1127	Quercus_rubra	leafout	-0.947059	0.333333	483.893	22.4238	1.67171	15.2394	12914.6	21.0168	13.7438	0.138469	0.338903	8.00869	Intermediate
Montgomery et al., 2020	1128	Quercus_rubra	leafout	-1.47059	0.333333	483.893	22.4238	1.67171	15.2394	12914.6	21.0168	13.7438	0.138469	0.338903	8.00869	Intermediate
Montgomery et al., 2020	2585	Acer_rubrum	leafcolor	6.05882	0.333333	492.076	18.2083	1.43925	19.7297	5167.28	28.6329	12.3978	0.118473	0.309207	6.48944	Intermediate
Montgomery et al., 2020	2586	Acer_saccharum	leafcolor	-0.705882	0.333333	474.458	21.7004	1.5735	30.2769	4842.17	20.538	13.5483	0.10703	0.325296	7.66683	Acquisitive
Montgomery et al., 2020	2587	Betula_papyrifera	leafcolor	-5.94706	0.333333	481.002	23.5064	2.18231	18.2013	3995.63	22.1173	10.0638	0.17132	0.43261	7.80024	Intermediate
Montgomery et al., 2020	2588	Picea_glauca	leafcolor	5.68824	0.333333	502.16	10.9751	1.6388	7.63635		40.1453	6.57985	0.862054	0.447307	47.0333	Conservative
Montgomery et al., 2020	2589	Pinus_banksiana	leafcolor	-1.47059	0.333333	507.8	11.9199	1.16991	5.88254	610.514	40.3	10.5576			30	Conservative
Montgomery et al., 2020	891	Betula_papyrifera	leafout	-3.01471	0.333333	481.002	23.5064	2.18231	18.2013	3995.63	22.1173	10.0638	0.17132	0.43261	7.80024	Intermediate
Montgomery et al., 2020	2712	Acer_saccharum	leafcolor	2.30294	0.333333	474.458	21.7004	1.5735	30.2769	4842.17	20.538	13.5483	0.10703	0.325296	7.66683	Acquisitive
Montgomery et al., 2020	2713	Betula_papyrifera	leafcolor	0.955882	0.333333	481.002	23.5064	2.18231	18.2013	3995.63	22.1173	10.0638	0.17132	0.43261	7.80024	Intermediate
Montgomery et al., 2020	894	Betula_papyrifera	leafout	-0.882353	0.333333	481.002	23.5064	2.18231	18.2013	3995.63	22.1173	10.0638	0.17132	0.43261	7.80024	Intermediate
Montgomery et al., 2020	895	Betula_papyrifera	leafout	-0.344118	0.333333	481.002	23.5064	2.18231	18.2013	3995.63	22.1173	10.0638	0.17132	0.43261	7.80024	Intermediate
Montgomery et al., 2020	896	Betula_papyrifera	leafout	2.41176	0.333333	481.002	23.5064	2.18231	18.2013	3995.63	22.1173	10.0638	0.17132	0.43261	7.80024	Intermediate
Montgomery et al., 2020	897	Picea_glauca	leafout	-3.33529	0.333333	502.16	10.9751	1.6388	7.63635		40.1453	6.57985	0.862054	0.447307	47.0333	Conservative
Montgomery et al., 2020	898	Picea_glauca	leafout	-1.76471	0.333333	502.16	10.9751	1.6388	7.63635		40.1453	6.57985	0.862054	0.447307	47.0333	Conservative
Montgomery et al., 2020	899	Picea_glauca	leafout	-2.35294	0.333333	502.16	10.9751	1.6388	7.63635		40.1453	6.57985	0.862054	0.447307	47.0333	Conservative
Montgomery et al., 2020	900	Picea_glauca	leafout	-2.15882	0.333333	502.16	10.9751	1.6388	7.63635		40.1453	6.57985	0.862054	0.447307	47.0333	Conservative
Montgomery et al., 2020	901	Picea_glauca	leafout	-1.11765	0.333333	502.16	10.9751	1.6388	7.63635		40.1453	6.57985	0.862054	0.447307	47.0333	Conservative
Montgomery et al., 2020	902	Picea_glauca	leafout	-3.88824	0.333333	502.16	10.9751	1.6388	7.63635		40.1453	6.57985	0.862054	0.447307	47.0333	Conservative
Montgomery et al., 2020	903	Picea_glauca	leafout	0.247059	0.333333	502.16	10.9751	1.6388	7.63635		40.1453	6.57985	0.862054	0.447307	47.0333	Conservative
Montgomery et al., 2020	904	Picea_glauca	leafout	-2.61176	0.333333	502.16	10.9751	1.6388	7.63635		40.1453	6.57985	0.862054	0.447307	47.0333	Conservative
Montgomery et al., 2020	905	Picea_glauca	leafout	-0.582353	0.333333	502.16	10.9751	1.6388	7.63635		40.1453	6.57985	0.862054	0.447307	47.0333	Conservative
Montgomery et al., 2020	2726	Pinus_strobus	leafcolor	-0.326471	0.333333	493.633	14.1642	1.32686	7.28762	46.506	31.8608	10.7176	0.321413	0.421391	20.5996	Conservative
Montgomery et al., 2020	2727	Populus_tremuloides	leafcolor	1.1	0.333333	495.531	23.8206	2.57336	14.4363	4845.15	19.2873	9.56342	0.144763	0.379856	6.27101	Intermediate
Montgomery et al., 2020	2728	Quercus_macrocarpa	leafcolor	1.07941	0.333333	467.772	22.6571	2.36	15.1987		21.7761	9.53799	0.137729	0.357953	8.00016	Intermediate
Montgomery et al., 2020	2729	Quercus_rubra	leafcolor	1.56765	0.333333	483.893	22.4238	1.67171	15.2394	12914.6	21.0168	13.7438	0.138469	0.338903	8.00869	Intermediate
Montgomery et al., 2020	2730	Abies_balsamea	leafcolor	0.579412	0.333333	518.087	14.5998	1.29404	12.2549		35.8739	10.0547	0.402165	0.5492	48.4282	Conservative
Montgomery et al., 2020	2731	Acer_rubrum	leafcolor	0.538235	0.333333	492.076	18.2083	1.43925	19.7297	5167.28	28.6329	12.3978	0.118473	0.309207	6.48944	Intermediate
Montgomery et al., 2020	2732	Acer_saccharum	leafcolor	2.59706	0.333333	474.458	21.7004	1.5735	30.2769	4842.17	20.538	13.5483	0.10703	0.325296	7.66683	Acquisitive
Montgomery et al., 2020	913	Picea_glauca	leafout	-0.247059	0.333333	502.16	10.9751	1.6388	7.63635		40.1453	6.57985	0.862054	0.447307	47.0333	Conservative
Montgomery et al., 2020	914	Picea_glauca	leafout		0.333333	502.16	10.9751	1.6388	7.63635		40.1453	6.57985	0.862054	0.447307	47.0333	Conservative
Montgomery et al., 2020	915	Picea_glauca	leafout	-0.147059	0.333333	502.16	10.9751	1.6388	7.63635		40.1453	6.57985	0.862054	0.447307	47.0333	Conservative
Montgomery et al., 2020	916	Picea_glauca	leafout	4.60588	0.333333	502.16	10.9751	1.6388	7.63635		40.1453	6.57985	0.862054	0.447307	47.0333	Conservative
Montgomery et al., 2020	2737	Populus_tremuloides	leafcolor	0.75	0.333333	495.531	23.8206	2.57336	14.4363	4845.15	19.2873	9.56342	0.144763	0.379856	6.27101	Intermediate
Montgomery et al., 2020	2738	Quercus_macrocarpa	leafcolor	0.773529	0.333333	467.772	22.6571	2.36	15.1987		21.7761	9.53799	0.137729	0.357953	8.00016	Intermediate
Montgomery et al., 2020	2739	Quercus_rubra	leafcolor	0.932353	0.333333	483.893	22.4238	1.67171	15.2394	12914.6	21.0168	13.7438	0.138469	0.338903	8.00869	Intermediate
Montgomery et al., 2020	2740	Abies_balsamea	leafcolor	-0.0588235	0.333333	518.087	14.5998	1.29404	12.2549		35.8739	10.0547	0.402165	0.5492	48.4282	Conservative
Montgomery et al., 2020	2741	Acer_rubrum	leafcolor	1.19118	0.333333	492.076	18.2083	1.43925	19.7297	5167.28	28.6329	12.3978	0.118473	0.309207	6.48944	Intermediate
Montgomery et al., 2020	2742	Acer_saccharum	leafcolor	-1.10882	0.333333	474.458	21.7004	1.5735	30.2769	4842.17	20.538	13.5483	0.10703	0.325296	7.66683	Acquisitive
Montgomery et al., 2020	2743	Betula_papyrifera	leafcolor	2.76765	0.333333	481.002	23.5064	2.18231	18.2013	3995.63	22.1173	10.0638	0.17132	0.43261	7.80024	Intermediate
Montgomery et al., 2020	2744	Picea_glauca	leafcolor	0.405882	0.333333	502.16	10.9751	1.6388	7.63635		40.1453	6.57985	0.862054	0.447307	47.0333	Conservative
Montgomery et al., 2020	2745	Pinus_banksiana	leafcolor	-0.835294	0.333333	507.8	11.9199	1.16991	5.88254	610.514	40.3	10.5576			30	Conservative
Montgomery et al., 2020	2746	Pinus_strobus	leafcolor	0.526471	0.333333	493.633	14.1642	1.32686	7.28762	46.506	31.8608	10.7176	0.321413	0.421391	20.5996	Conservative
Montgomery et al., 2020	2747	Populus_tremuloides	leafcolor	3.78824	0.333333	495.531	23.8206	2.57336	14.4363	4845.15	19.2873	9.56342	0.144763	0.379856	6.27101	Intermediate
Montgomery et al., 2020	2748	Quercus_macrocarpa	leafcolor	1.69118	0.333333	467.772	22.6571	2.36	15.1987		21.7761	9.53799	0.137729	0.357953	8.00016	Intermediate
Montgomery et al., 2020	2749	Quercus_rubra	leafcolor	2.11176	0.333333	483.893	22.4238	1.67171	15.2394	12914.6	21.0168	13.7438	0.138469	0.338903	8.00869	Intermediate
Montgomery et al., 2020	2750	Abies_balsamea	leafcolor	1.89706	0.333333	518.087	14.5998	1.29404	12.2549		35.8739	10.0547	0.402165	0.5492	48.4282	Conservative
Montgomery et al., 2020	2751	Acer_rubrum	leafcolor	1.04118	0.333333	492.076	18.2083	1.43925	19.7297	5167.28	28.6329	12.3978	0.118473	0.309207	6.48944	Intermediate
Montgomery et al., 2020	2752	Acer_saccharum	leafcolor	2.18529	0.333333	474.458	21.7004	1.5735	30.2769	4842.17	20.538	13.5483	0.10703	0.325296	7.66683	Acquisitive
Montgomery et al., 2020	2753	Betula_papyrifera	leafcolor	-0.0411765	0.333333	481.002	23.5064	2.18231	18.2013	3995.63	22.1173	10.0638	0.17132	0.43261	7.80024	Intermediate
Montgomery et al., 2020	2754	Picea_glauca	leafcolor	-0.785294	0.333333	502.16	10.9751	1.6388	7.63635		40.1453	6.57985	0.862054	0.447307	47.0333	Conservative
Montgomery et al., 2020	2755	Pinus_banksiana	leafcolor	-0.808824	0.333333	507.8	11.9199	1.16991	5.88254	610.514	40.3	10.5576			30	Conservative
Montgomery et al., 2020	2756	Pinus_strobus	leafcolor	-0.908824	0.333333	493.633	14.1642	1.32686	7.28762	46.506	31.8608	10.7176	0.321413	0.421391	20.5996	Conservative
Montgomery et al., 2020	2757	Populus_tremuloides	leafcolor	-0.685294	0.333333	495.531	23.8206	2.57336	14.4363	4845.15	19.2873	9.56342	0.144763	0.379856	6.27101	Intermediate
Montgomery et al., 2020	2758	Quercus_macrocarpa	leafcolor	0.402941	0.333333	467.772	22.6571	2.36	15.1987		21.7761	9.53799	0.137729	0.357953	8.00016	Intermediate
Montgomery et al., 2020	2759	Quercus_rubra	leafcolor	-0.0147059	0.333333	483.893	22.4238	1.67171	15.2394	12914.6	21.0168	13.7438	0.138469	0.338903	8.00869	Intermediate
Montgomery et al., 2020	2760	Abies_balsamea	leafcolor	-1.37353	0.333333	518.087	14.5998	1.29404	12.2549		35.8739	10.0547	0.402165	0.5492	48.4282	Conservative
Montgomery et al., 2020	2761	Acer_rubrum	leafcolor	2.47059	0.333333	492.076	18.2083	1.43925	19.7297	5167.28	28.6329	12.3978	0.118473	0.309207	6.48944	Intermediate
Montgomery et al., 2020	2762	Acer_saccharum	leafcolor	5.35294	0.333333	474.458	21.7004	1.5735	30.2769	4842.17	20.538	13.5483	0.10703	0.325296	7.66683	Acquisitive
Montgomery et al., 2020	2763	Betula_papyrifera	leafcolor	2.91765	0.333333	481.002	23.5064	2.18231	18.2013	3995.63	22.1173	10.0638	0.17132	0.43261	7.80024	Intermediate
Montgomery et al., 2020	2764	Picea_glauca	leafcolor	2.64706	0.333333	502.16	10.9751	1.6388	7.63635		40.1453	6.57985	0.862054	0.447307	47.0333	Conservative
Montgomery et al., 2020	2765	Pinus_banksiana	leafcolor	-1.86176	0.333333	507.8	11.9199	1.16991	5.88254	610.514	40.3	10.5576			30	Conservative
Montgomery et al., 2020	2766	Pinus_strobus	leafcolor	1.66765	0.333333	493.633	14.1642	1.32686	7.28762	46.506	31.8608	10.7176	0.321413	0.421391	20.5996	Conservative
Montgomery et al., 2020	2767	Populus_tremuloides	leafcolor	-0.0735294	0.333333	495.531	23.8206	2.57336	14.4363	4845.15	19.2873	9.56342	0.144763	0.379856	6.27101	Intermediate
Montgomery et al., 2020	2768	Quercus_macrocarpa	leafcolor	3.57941	0.333333	467.772	22.6571	2.36	15.1987		21.7761	9.53799	0.137729	0.357953	8.00016	Intermediate
Montgomery et al., 2020	2769	Quercus_rubra	leafcolor	0.167647	0.333333	483.893	22.4238	1.67171	15.2394	12914.6	21.0168	13.7438	0.138469	0.338903	8.00869	Intermediate
Montgomery et al., 2020	2770	Abies_balsamea	leafcolor	-0.173529	0.333333	518.087	14.5998	1.29404	12.2549		35.8739	10.0547	0.402165	0.5492	48.4282	Conservative
Montgomery et al., 2020	2771	Acer_rubrum	leafcolor	1.79118	0.333333	492.076	18.2083	1.43925	19.7297	5167.28	28.6329	12.3978	0.118473	0.309207	6.48944	Intermediate
Montgomery et al., 2020	2772	Acer_saccharum	leafcolor	1.91176	0.333333	474.458	21.7004	1.5735	30.2769	4842.17	20.538	13.5483	0.10703	0.325296	7.66683	Acquisitive
Montgomery et al., 2020	2773	Betula_papyrifera	leafcolor	0.588235	0.333333	481.002	23.5064	2.18231	18.2013	3995.63	22.1173	10.0638	0.17132	0.43261	7.80024	Intermediate
Montgomery et al., 2020	2774	Picea_glauca	leafcolor	-0.814706	0.333333	502.16	10.9751	1.6388	7.63635		40.1453	6.57985	0.862054	0.447307	47.0333	Conservative
Montgomery et al., 2020	2775	Pinus_banksiana	leafcolor	0.258824	0.333333	507.8	11.9199	1.16991	5.88254	610.514	40.3	10.5576			30	Conservative
Montgomery et al., 2020	2776	Pinus_strobus	leafcolor	-0.655882	0.333333	493.633	14.1642	1.32686	7.28762	46.506	31.8608	10.7176	0.321413	0.421391	20.5996	Conservative
Montgomery et al., 2020	2777	Populus_tremuloides	leafcolor	-0.214706	0.333333	495.531	23.8206	2.57336	14.4363	4845.15	19.2873	9.56342	0.144763	0.379856	6.27101	Intermediate
Montgomery et al., 2020	958	Pinus_banksiana	leafout	-0.735294	0.333333	507.8	11.9199	1.16991	5.88254	610.514	40.3	10.5576			30	Conservative
Montgomery et al., 2020	959	Pinus_banksiana	leafout	-0.776471	0.333333	507.8	11.9199	1.16991	5.88254	610.514	40.3	10.5576			30	Conservative
Montgomery et al., 2020	960	Pinus_banksiana	leafout	-2.18824	0.333333	507.8	11.9199	1.16991	5.88254	610.514	40.3	10.5576			30	Conservative
Montgomery et al., 2020	961	Pinus_banksiana	leafout	-0.294118	0.333333	507.8	11.9199	1.16991	5.88254	610.514	40.3	10.5576			30	Conservative
Montgomery et al., 2020	962	Pinus_banksiana	leafout	-0.123529	0.333333	507.8	11.9199	1.16991	5.88254	610.514	40.3	10.5576			30	Conservative
Montgomery et al., 2020	963	Pinus_banksiana	leafout	-1.12647	0.333333	507.8	11.9199	1.16991	5.88254	610.514	40.3	10.5576			30	Conservative
Montgomery et al., 2020	964	Pinus_banksiana	leafout	-1.05294	0.333333	507.8	11.9199	1.16991	5.88254	610.514	40.3	10.5576			30	Conservative
Montgomery et al., 2020	965	Pinus_banksiana	leafout	-1.32353	0.333333	507.8	11.9199	1.16991	5.88254	610.514	40.3	10.5576			30	Conservative
Montgomery et al., 2020	966	Pinus_banksiana	leafout	-1.2	0.333333	507.8	11.9199	1.16991	5.88254	610.514	40.3	10.5576			30	Conservative
Montgomery et al., 2020	967	Pinus_banksiana	leafout	-0.979412	0.333333	507.8	11.9199	1.16991	5.88254	610.514	40.3	10.5576			30	Conservative
Montgomery et al., 2020	2788	Quercus_macrocarpa	leafcolor	-2.87941	0.333333	467.772	22.6571	2.36	15.1987		21.7761	9.53799	0.137729	0.357953	8.00016	Intermediate
Montgomery et al., 2020	969	Pinus_banksiana	leafout	0.711765	0.333333	507.8	11.9199	1.16991	5.88254	610.514	40.3	10.5576			30	Conservative
Montgomery et al., 2020	970	Pinus_banksiana	leafout	-0.147059	0.333333	507.8	11.9199	1.16991	5.88254	610.514	40.3	10.5576			30	Conservative
Montgomery et al., 2020	971	Pinus_banksiana	leafout	-3.26471	0.333333	507.8	11.9199	1.16991	5.88254	610.514	40.3	10.5576			30	Conservative
Montgomery et al., 2020	972	Pinus_banksiana	leafout	-1.44706	0.333333	507.8	11.9199	1.16991	5.88254	610.514	40.3	10.5576			30	Conservative
Montgomery et al., 2020	2793	Betula_papyrifera	leafcolor	0.608824	0.333333	481.002	23.5064	2.18231	18.2013	3995.63	22.1173	10.0638	0.17132	0.43261	7.80024	Intermediate
Montgomery et al., 2020	2794	Picea_glauca	leafcolor	-5.84412	0.333333	502.16	10.9751	1.6388	7.63635		40.1453	6.57985	0.862054	0.447307	47.0333	Conservative
Montgomery et al., 2020	2795	Pinus_banksiana	leafcolor	1.90588	0.333333	507.8	11.9199	1.16991	5.88254	610.514	40.3	10.5576			30	Conservative
Montgomery et al., 2020	2796	Pinus_strobus	leafcolor	-3.24118	0.333333	493.633	14.1642	1.32686	7.28762	46.506	31.8608	10.7176	0.321413	0.421391	20.5996	Conservative
Montgomery et al., 2020	2797	Populus_tremuloides	leafcolor	4.79706	0.333333	495.531	23.8206	2.57336	14.4363	4845.15	19.2873	9.56342	0.144763	0.379856	6.27101	Intermediate
Montgomery et al., 2020	2798	Quercus_macrocarpa	leafcolor	2.03529	0.333333	467.772	22.6571	2.36	15.1987		21.7761	9.53799	0.137729	0.357953	8.00016	Intermediate
Montgomery et al., 2020	2435	Abies_balsamea	leafcolor	-0.0352941	0.333333	518.087	14.5998	1.29404	12.2549		35.8739	10.0547	0.402165	0.5492	48.4282	Conservative
Montgomery et al., 2020	2436	Acer_rubrum	leafcolor	7.65294	0.333333	492.076	18.2083	1.43925	19.7297	5167.28	28.6329	12.3978	0.118473	0.309207	6.48944	Intermediate
Montgomery et al., 2020	2437	Acer_saccharum	leafcolor	5.19412	0.333333	474.458	21.7004	1.5735	30.2769	4842.17	20.538	13.5483	0.10703	0.325296	7.66683	Acquisitive
Montgomery et al., 2020	2438	Betula_papyrifera	leafcolor	2.47647	0.333333	481.002	23.5064	2.18231	18.2013	3995.63	22.1173	10.0638	0.17132	0.43261	7.80024	Intermediate
Montgomery et al., 2020	2439	Picea_glauca	leafcolor	-4.18235	0.333333	502.16	10.9751	1.6388	7.63635		40.1453	6.57985	0.862054	0.447307	47.0333	Conservative
Montgomery et al., 2020	2440	Pinus_banksiana	leafcolor		0.333333	507.8	11.9199	1.16991	5.88254	610.514	40.3	10.5576			30	Conservative
Montgomery et al., 2020	2441	Pinus_strobus	leafcolor	1.38824	0.333333	493.633	14.1642	1.32686	7.28762	46.506	31.8608	10.7176	0.321413	0.421391	20.5996	Conservative
Montgomery et al., 2020	2442	Populus_tremuloides	leafcolor	5.11765	0.333333	495.531	23.8206	2.57336	14.4363	4845.15	19.2873	9.56342	0.144763	0.379856	6.27101	Intermediate
Montgomery et al., 2020	2443	Quercus_macrocarpa	leafcolor	1.71176	0.333333	467.772	22.6571	2.36	15.1987		21.7761	9.53799	0.137729	0.357953	8.00016	Intermediate
Montgomery et al., 2020	2444	Quercus_rubra	leafcolor	0.911765	0.333333	483.893	22.4238	1.67171	15.2394	12914.6	21.0168	13.7438	0.138469	0.338903	8.00869	Intermediate
Montgomery et al., 2020	2445	Abies_balsamea	leafcolor		0.333333	518.087	14.5998	1.29404	12.2549		35.8739	10.0547	0.402165	0.5492	48.4282	Conservative
Montgomery et al., 2020	2446	Acer_rubrum	leafcolor	13.6353	0.333333	492.076	18.2083	1.43925	19.7297	5167.28	28.6329	12.3978	0.118473	0.309207	6.48944	Intermediate
Montgomery et al., 2020	2447	Acer_saccharum	leafcolor	2.01765	0.333333	474.458	21.7004	1.5735	30.2769	4842.17	20.538	13.5483	0.10703	0.325296	7.66683	Acquisitive
Montgomery et al., 2020	2448	Betula_papyrifera	leafcolor	7.87647	0.333333	481.002	23.5064	2.18231	18.2013	3995.63	22.1173	10.0638	0.17132	0.43261	7.80024	Intermediate
Montgomery et al., 2020	2449	Picea_glauca	leafcolor	2.64706	0.333333	502.16	10.9751	1.6388	7.63635		40.1453	6.57985	0.862054	0.447307	47.0333	Conservative
Montgomery et al., 2020	2450	Pinus_banksiana	leafcolor		0.333333	507.8	11.9199	1.16991	5.88254	610.514	40.3	10.5576			30	Conservative
Montgomery et al., 2020	2451	Pinus_strobus	leafcolor	3.49412	0.333333	493.633	14.1642	1.32686	7.28762	46.506	31.8608	10.7176	0.321413	0.421391	20.5996	Conservative
Montgomery et al., 2020	2452	Populus_tremuloides	leafcolor	7.09412	0.333333	495.531	23.8206	2.57336	14.4363	4845.15	19.2873	9.56342	0.144763	0.379856	6.27101	Intermediate
Montgomery et al., 2020	2453	Quercus_macrocarpa	leafcolor	5.37647	0.333333	467.772	22.6571	2.36	15.1987		21.7761	9.53799	0.137729	0.357953	8.00016	Intermediate
Montgomery et al., 2020	2454	Quercus_rubra	leafcolor	1.2	0.333333	483.893	22.4238	1.67171	15.2394	12914.6	21.0168	13.7438	0.138469	0.338903	8.00869	Intermediate
Montgomery et al., 2020	2455	Abies_balsamea	leafcolor	0.411765	0.333333	518.087	14.5998	1.29404	12.2549		35.8739	10.0547	0.402165	0.5492	48.4282	Conservative
Montgomery et al., 2020	2456	Acer_rubrum	leafcolor	4.64706	0.333333	492.076	18.2083	1.43925	19.7297	5167.28	28.6329	12.3978	0.118473	0.309207	6.48944	Intermediate
Montgomery et al., 2020	2457	Acer_saccharum	leafcolor	5.97647	0.333333	474.458	21.7004	1.5735	30.2769	4842.17	20.538	13.5483	0.10703	0.325296	7.66683	Acquisitive
Montgomery et al., 2020	2458	Betula_papyrifera	leafcolor	4.64118	0.333333	481.002	23.5064	2.18231	18.2013	3995.63	22.1173	10.0638	0.17132	0.43261	7.80024	Intermediate
Montgomery et al., 2020	2459	Picea_glauca	leafcolor	0.376471	0.333333	502.16	10.9751	1.6388	7.63635		40.1453	6.57985	0.862054	0.447307	47.0333	Conservative
Montgomery et al., 2020	2460	Pinus_banksiana	leafcolor	0.941176	0.333333	507.8	11.9199	1.16991	5.88254	610.514	40.3	10.5576			30	Conservative
Montgomery et al., 2020	2461	Pinus_strobus	leafcolor	0.641176	0.333333	493.633	14.1642	1.32686	7.28762	46.506	31.8608	10.7176	0.321413	0.421391	20.5996	Conservative
Montgomery et al., 2020	1006	Pinus_strobus	leafout	-2.10882	0.333333	493.633	14.1642	1.32686	7.28762	46.506	31.8608	10.7176	0.321413	0.421391	20.5996	Conservative
Montgomery et al., 2020	1007	Pinus_strobus	leafout	-0.661765	0.333333	493.633	14.1642	1.32686	7.28762	46.506	31.8608	10.7176	0.321413	0.421391	20.5996	Conservative
Montgomery et al., 2020	1008	Pinus_strobus	leafout	-1.47059	0.333333	493.633	14.1642	1.32686	7.28762	46.506	31.8608	10.7176	0.321413	0.421391	20.5996	Conservative
Montgomery et al., 2020	1009	Pinus_strobus	leafout	1.17941	0.333333	493.633	14.1642	1.32686	7.28762	46.506	31.8608	10.7176	0.321413	0.421391	20.5996	Conservative
Montgomery et al., 2020	1010	Pinus_strobus	leafout	-0.685294	0.333333	493.633	14.1642	1.32686	7.28762	46.506	31.8608	10.7176	0.321413	0.421391	20.5996	Conservative
Montgomery et al., 2020	1011	Pinus_strobus	leafout	-0.814706	0.333333	493.633	14.1642	1.32686	7.28762	46.506	31.8608	10.7176	0.321413	0.421391	20.5996	Conservative
Montgomery et al., 2020	1012	Pinus_strobus	leafout	-0.294118	0.333333	493.633	14.1642	1.32686	7.28762	46.506	31.8608	10.7176	0.321413	0.421391	20.5996	Conservative
Montgomery et al., 2020	2469	Picea_glauca	leafcolor	-2.63529	0.333333	502.16	10.9751	1.6388	7.63635		40.1453	6.57985	0.862054	0.447307	47.0333	Conservative
Montgomery et al., 2020	2470	Pinus_banksiana	leafcolor	-0.164706	0.333333	507.8	11.9199	1.16991	5.88254	610.514	40.3	10.5576			30	Conservative
Montgomery et al., 2020	2471	Pinus_strobus	leafcolor	-0.135294	0.333333	493.633	14.1642	1.32686	7.28762	46.506	31.8608	10.7176	0.321413	0.421391	20.5996	Conservative
Montgomery et al., 2020	2472	Populus_tremuloides	leafcolor	1.65294	0.333333	495.531	23.8206	2.57336	14.4363	4845.15	19.2873	9.56342	0.144763	0.379856	6.27101	Intermediate
Montgomery et al., 2020	2473	Quercus_macrocarpa	leafcolor	5.13529	0.333333	467.772	22.6571	2.36	15.1987		21.7761	9.53799	0.137729	0.357953	8.00016	Intermediate
Montgomery et al., 2020	2474	Quercus_rubra	leafcolor	0.947059	0.333333	483.893	22.4238	1.67171	15.2394	12914.6	21.0168	13.7438	0.138469	0.338903	8.00869	Intermediate
Montgomery et al., 2020	2475	Abies_balsamea	leafcolor	0.229412	0.333333	518.087	14.5998	1.29404	12.2549		35.8739	10.0547	0.402165	0.5492	48.4282	Conservative
Montgomery et al., 2020	2476	Acer_rubrum	leafcolor	1.77059	0.333333	492.076	18.2083	1.43925	19.7297	5167.28	28.6329	12.3978	0.118473	0.309207	6.48944	Intermediate
Montgomery et al., 2020	2477	Acer_saccharum	leafcolor	7.41765	0.333333	474.458	21.7004	1.5735	30.2769	4842.17	20.538	13.5483	0.10703	0.325296	7.66683	Acquisitive
Montgomery et al., 2020	2478	Betula_papyrifera	leafcolor	2.92941	0.333333	481.002	23.5064	2.18231	18.2013	3995.63	22.1173	10.0638	0.17132	0.43261	7.80024	Intermediate
Montgomery et al., 2020	2479	Picea_glauca	leafcolor	0.305882	0.333333	502.16	10.9751	1.6388	7.63635		40.1453	6.57985	0.862054	0.447307	47.0333	Conservative
Montgomery et al., 2020	2480	Pinus_banksiana	leafcolor	0.517647	0.333333	507.8	11.9199	1.16991	5.88254	610.514	40.3	10.5576			30	Conservative
Montgomery et al., 2020	2481	Pinus_strobus	leafcolor	-0.964706	0.333333	493.633	14.1642	1.32686	7.28762	46.506	31.8608	10.7176	0.321413	0.421391	20.5996	Conservative
Montgomery et al., 2020	2482	Populus_tremuloides	leafcolor	5.24118	0.333333	495.531	23.8206	2.57336	14.4363	4845.15	19.2873	9.56342	0.144763	0.379856	6.27101	Intermediate
Montgomery et al., 2020	2483	Quercus_macrocarpa	leafcolor	2.31765	0.333333	467.772	22.6571	2.36	15.1987		21.7761	9.53799	0.137729	0.357953	8.00016	Intermediate
Montgomery et al., 2020	2484	Quercus_rubra	leafcolor	-0.511765	0.333333	483.893	22.4238	1.67171	15.2394	12914.6	21.0168	13.7438	0.138469	0.338903	8.00869	Intermediate
Montgomery et al., 2020	2485	Abies_balsamea	leafcolor	-1.48824	0.333333	518.087	14.5998	1.29404	12.2549		35.8739	10.0547	0.402165	0.5492	48.4282	Conservative
Montgomery et al., 2020	2486	Acer_rubrum	leafcolor	1.79412	0.333333	492.076	18.2083	1.43925	19.7297	5167.28	28.6329	12.3978	0.118473	0.309207	6.48944	Intermediate
Montgomery et al., 2020	2487	Acer_saccharum	leafcolor	5.48824	0.333333	474.458	21.7004	1.5735	30.2769	4842.17	20.538	13.5483	0.10703	0.325296	7.66683	Acquisitive
Montgomery et al., 2020	2488	Betula_papyrifera	leafcolor	7.67647	0.333333	481.002	23.5064	2.18231	18.2013	3995.63	22.1173	10.0638	0.17132	0.43261	7.80024	Intermediate
Montgomery et al., 2020	2489	Picea_glauca	leafcolor	-1.57647	0.333333	502.16	10.9751	1.6388	7.63635		40.1453	6.57985	0.862054	0.447307	47.0333	Conservative
Montgomery et al., 2020	2490	Pinus_banksiana	leafcolor	5.11176	0.333333	507.8	11.9199	1.16991	5.88254	610.514	40.3	10.5576			30	Conservative
Montgomery et al., 2020	2491	Pinus_strobus	leafcolor	-0.517647	0.333333	493.633	14.1642	1.32686	7.28762	46.506	31.8608	10.7176	0.321413	0.421391	20.5996	Conservative
Montgomery et al., 2020	2492	Populus_tremuloides	leafcolor	4.65882	0.333333	495.531	23.8206	2.57336	14.4363	4845.15	19.2873	9.56342	0.144763	0.379856	6.27101	Intermediate
Montgomery et al., 2020	2493	Quercus_macrocarpa	leafcolor	2.05882	0.333333	467.772	22.6571	2.36	15.1987		21.7761	9.53799	0.137729	0.357953	8.00016	Intermediate
Montgomery et al., 2020	2494	Quercus_rubra	leafcolor	5.51176	0.333333	483.893	22.4238	1.67171	15.2394	12914.6	21.0168	13.7438	0.138469	0.338903	8.00869	Intermediate
Montgomery et al., 2020	2495	Abies_balsamea	leafcolor	-2.65294	0.333333	518.087	14.5998	1.29404	12.2549		35.8739	10.0547	0.402165	0.5492	48.4282	Conservative
Montgomery et al., 2020	2496	Acer_rubrum	leafcolor	1.95294	0.333333	492.076	18.2083	1.43925	19.7297	5167.28	28.6329	12.3978	0.118473	0.309207	6.48944	Intermediate
Montgomery et al., 2020	2497	Acer_saccharum	leafcolor	1.83529	0.333333	474.458	21.7004	1.5735	30.2769	4842.17	20.538	13.5483	0.10703	0.325296	7.66683	Acquisitive
Montgomery et al., 2020	2498	Betula_papyrifera	leafcolor	1.47647	0.333333	481.002	23.5064	2.18231	18.2013	3995.63	22.1173	10.0638	0.17132	0.43261	7.80024	Intermediate
Montgomery et al., 2020	2499	Picea_glauca	leafcolor	1.83529	0.333333	502.16	10.9751	1.6388	7.63635		40.1453	6.57985	0.862054	0.447307	47.0333	Conservative
Montgomery et al., 2020	2500	Pinus_banksiana	leafcolor	3.27647	0.333333	507.8	11.9199	1.16991	5.88254	610.514	40.3	10.5576			30	Conservative
Montgomery et al., 2020	2501	Pinus_strobus	leafcolor	-1.37059	0.333333	493.633	14.1642	1.32686	7.28762	46.506	31.8608	10.7176	0.321413	0.421391	20.5996	Conservative
Montgomery et al., 2020	2502	Populus_tremuloides	leafcolor	2.4	0.333333	495.531	23.8206	2.57336	14.4363	4845.15	19.2873	9.56342	0.144763	0.379856	6.27101	Intermediate
Montgomery et al., 2020	2503	Quercus_macrocarpa	leafcolor	-0.152941	0.333333	467.772	22.6571	2.36	15.1987		21.7761	9.53799	0.137729	0.357953	8.00016	Intermediate
Montgomery et al., 2020	2504	Quercus_rubra	leafcolor	1.88824	0.333333	483.893	22.4238	1.67171	15.2394	12914.6	21.0168	13.7438	0.138469	0.338903	8.00869	Intermediate
Montgomery et al., 2020	2505	Abies_balsamea	leafcolor	-1.97059	0.333333	518.087	14.5998	1.29404	12.2549		35.8739	10.0547	0.402165	0.5492	48.4282	Conservative
Montgomery et al., 2020	2506	Acer_rubrum	leafcolor	3.65882	0.333333	492.076	18.2083	1.43925	19.7297	5167.28	28.6329	12.3978	0.118473	0.309207	6.48944	Intermediate
Montgomery et al., 2020	1051	Quercus_macrocarpa	leafout	2.25294	0.333333	467.772	22.6571	2.36	15.1987		21.7761	9.53799	0.137729	0.357953	8.00016	Intermediate
Montgomery et al., 2020	1052	Quercus_macrocarpa	leafout	-2.84118	0.333333	467.772	22.6571	2.36	15.1987		21.7761	9.53799	0.137729	0.357953	8.00016	Intermediate
Montgomery et al., 2020	1053	Quercus_macrocarpa	leafout	-2.58235	0.333333	467.772	22.6571	2.36	15.1987		21.7761	9.53799	0.137729	0.357953	8.00016	Intermediate
Montgomery et al., 2020	1054	Quercus_macrocarpa	leafout	-7.18824	0.333333	467.772	22.6571	2.36	15.1987		21.7761	9.53799	0.137729	0.357953	8.00016	Intermediate
Montgomery et al., 2020	1055	Quercus_macrocarpa	leafout	-1.92941	0.333333	467.772	22.6571	2.36	15.1987		21.7761	9.53799	0.137729	0.357953	8.00016	Intermediate
Montgomery et al., 2020	1056	Quercus_macrocarpa	leafout	-3.57647	0.333333	467.772	22.6571	2.36	15.1987		21.7761	9.53799	0.137729	0.357953	8.00016	Intermediate
Montgomery et al., 2020	1057	Quercus_macrocarpa	leafout	-1.71765	0.333333	467.772	22.6571	2.36	15.1987		21.7761	9.53799	0.137729	0.357953	8.00016	Intermediate
Montgomery et al., 2020	1058	Quercus_macrocarpa	leafout	-3.42941	0.333333	467.772	22.6571	2.36	15.1987		21.7761	9.53799	0.137729	0.357953	8.00016	Intermediate
Montgomery et al., 2020	1059	Quercus_macrocarpa	leafout	-1.57059	0.333333	467.772	22.6571	2.36	15.1987		21.7761	9.53799	0.137729	0.357953	8.00016	Intermediate
Montgomery et al., 2020	1060	Quercus_macrocarpa	leafout	-1.02941	0.333333	467.772	22.6571	2.36	15.1987		21.7761	9.53799	0.137729	0.357953	8.00016	Intermediate
Montgomery et al., 2020	1061	Quercus_macrocarpa	leafout	-2.45294	0.333333	467.772	22.6571	2.36	15.1987		21.7761	9.53799	0.137729	0.357953	8.00016	Intermediate
Montgomery et al., 2020	1062	Quercus_macrocarpa	leafout	-4.31176	0.333333	467.772	22.6571	2.36	15.1987		21.7761	9.53799	0.137729	0.357953	8.00016	Intermediate
Montgomery et al., 2020	1063	Quercus_macrocarpa	leafout	-0.394118	0.333333	467.772	22.6571	2.36	15.1987		21.7761	9.53799	0.137729	0.357953	8.00016	Intermediate
Montgomery et al., 2020	1064	Quercus_macrocarpa	leafout	0.0588235	0.333333	467.772	22.6571	2.36	15.1987		21.7761	9.53799	0.137729	0.357953	8.00016	Intermediate
Montgomery et al., 2020	1065	Quercus_macrocarpa	leafout	-1.95882	0.333333	467.772	22.6571	2.36	15.1987		21.7761	9.53799	0.137729	0.357953	8.00016	Intermediate
Montgomery et al., 2020	1066	Quercus_macrocarpa	leafout	0.294118	0.333333	467.772	22.6571	2.36	15.1987		21.7761	9.53799	0.137729	0.357953	8.00016	Intermediate
Montgomery et al., 2020	1067	Quercus_macrocarpa	leafout	-1.32353	0.333333	467.772	22.6571	2.36	15.1987		21.7761	9.53799	0.137729	0.357953	8.00016	Intermediate
Montgomery et al., 2020	1068	Quercus_macrocarpa	leafout	-0.982353	0.333333	467.772	22.6571	2.36	15.1987		21.7761	9.53799	0.137729	0.357953	8.00016	Intermediate
Montgomery et al., 2020	1069	Quercus_macrocarpa	leafout	-2.15588	0.333333	467.772	22.6571	2.36	15.1987		21.7761	9.53799	0.137729	0.357953	8.00016	Intermediate
Montgomery et al., 2020	1070	Quercus_macrocarpa	leafout	-1.91176	0.333333	467.772	22.6571	2.36	15.1987		21.7761	9.53799	0.137729	0.357953	8.00016	Intermediate
Montgomery et al., 2020	1071	Quercus_macrocarpa	leafout	-1.81471	0.333333	467.772	22.6571	2.36	15.1987		21.7761	9.53799	0.137729	0.357953	8.00016	Intermediate
Montgomery et al., 2020	1072	Quercus_macrocarpa	leafout	-1.66765	0.333333	467.772	22.6571	2.36	15.1987		21.7761	9.53799	0.137729	0.357953	8.00016	Intermediate
Montgomery et al., 2020	1073	Quercus_macrocarpa	leafout	-1.92941	0.333333	467.772	22.6571	2.36	15.1987		21.7761	9.53799	0.137729	0.357953	8.00016	Intermediate
Montgomery et al., 2020	1074	Quercus_macrocarpa	leafout	-4.96765	0.333333	467.772	22.6571	2.36	15.1987		21.7761	9.53799	0.137729	0.357953	8.00016	Intermediate
Montgomery et al., 2020	1075	Quercus_macrocarpa	leafout	-1.89412	0.333333	467.772	22.6571	2.36	15.1987		21.7761	9.53799	0.137729	0.357953	8.00016	Intermediate
Montgomery et al., 2020	1076	Quercus_macrocarpa	leafout	-2.74412	0.333333	467.772	22.6571	2.36	15.1987		21.7761	9.53799	0.137729	0.357953	8.00016	Intermediate
Montgomery et al., 2020	1077	Quercus_macrocarpa	leafout	-1.07941	0.333333	467.772	22.6571	2.36	15.1987		21.7761	9.53799	0.137729	0.357953	8.00016	Intermediate
Montgomery et al., 2020	1078	Quercus_macrocarpa	leafout	-1.98529	0.333333	467.772	22.6571	2.36	15.1987		21.7761	9.53799	0.137729	0.357953	8.00016	Intermediate
Montgomery et al., 2020	1079	Quercus_macrocarpa	leafout	-1.54118	0.333333	467.772	22.6571	2.36	15.1987		21.7761	9.53799	0.137729	0.357953	8.00016	Intermediate
Montgomery et al., 2020	1080	Quercus_macrocarpa	leafout	-0.932353	0.333333	467.772	22.6571	2.36	15.1987		21.7761	9.53799	0.137729	0.357953	8.00016	Intermediate
Montgomery et al., 2020	1081	Quercus_macrocarpa	leafout	-2.00882	0.333333	467.772	22.6571	2.36	15.1987		21.7761	9.53799	0.137729	0.357953	8.00016	Intermediate
Montgomery et al., 2020	1082	Quercus_macrocarpa	leafout	-2.55	0.333333	467.772	22.6571	2.36	15.1987		21.7761	9.53799	0.137729	0.357953	8.00016	Intermediate
Montgomery et al., 2020	2539	Picea_glauca	leafcolor	0.194118	0.333333	502.16	10.9751	1.6388	7.63635		40.1453	6.57985	0.862054	0.447307	47.0333	Conservative
Montgomery et al., 2020	2540	Pinus_banksiana	leafcolor	0.1	0.333333	507.8	11.9199	1.16991	5.88254	610.514	40.3	10.5576			30	Conservative
Montgomery et al., 2020	2541	Pinus_strobus	leafcolor	0.158824	0.333333	493.633	14.1642	1.32686	7.28762	46.506	31.8608	10.7176	0.321413	0.421391	20.5996	Conservative
Montgomery et al., 2020	2542	Populus_tremuloides	leafcolor	6.56471	0.333333	495.531	23.8206	2.57336	14.4363	4845.15	19.2873	9.56342	0.144763	0.379856	6.27101	Intermediate
Montgomery et al., 2020	2543	Quercus_macrocarpa	leafcolor	-0.311765	0.333333	467.772	22.6571	2.36	15.1987		21.7761	9.53799	0.137729	0.357953	8.00016	Intermediate
Montgomery et al., 2020	2544	Quercus_rubra	leafcolor	0.147059	0.333333	483.893	22.4238	1.67171	15.2394	12914.6	21.0168	13.7438	0.138469	0.338903	8.00869	Intermediate
Montgomery et al., 2020	2545	Abies_balsamea	leafcolor	0.176471	0.333333	518.087	14.5998	1.29404	12.2549		35.8739	10.0547	0.402165	0.5492	48.4282	Conservative
Montgomery et al., 2020	2546	Acer_rubrum	leafcolor	4.54118	0.333333	492.076	18.2083	1.43925	19.7297	5167.28	28.6329	12.3978	0.118473	0.309207	6.48944	Intermediate
Montgomery et al., 2020	1091	Quercus_rubra	leafout	-0.247059	0.333333	483.893	22.4238	1.67171	15.2394	12914.6	21.0168	13.7438	0.138469	0.338903	8.00869	Intermediate
Montgomery et al., 2020	1092	Quercus_rubra	leafout	-2.45294	0.333333	483.893	22.4238	1.67171	15.2394	12914.6	21.0168	13.7438	0.138469	0.338903	8.00869	Intermediate
Montgomery et al., 2020	1093	Quercus_rubra	leafout	-2.68235	0.333333	483.893	22.4238	1.67171	15.2394	12914.6	21.0168	13.7438	0.138469	0.338903	8.00869	Intermediate
Montgomery et al., 2020	1094	Quercus_rubra	leafout	-2.30588	0.333333	483.893	22.4238	1.67171	15.2394	12914.6	21.0168	13.7438	0.138469	0.338903	8.00869	Intermediate
Montgomery et al., 2020	1095	Quercus_rubra	leafout	-2.14118	0.333333	483.893	22.4238	1.67171	15.2394	12914.6	21.0168	13.7438	0.138469	0.338903	8.00869	Intermediate
Montgomery et al., 2020	1096	Quercus_rubra	leafout	-4.21765	0.333333	483.893	22.4238	1.67171	15.2394	12914.6	21.0168	13.7438	0.138469	0.338903	8.00869	Intermediate
Montgomery et al., 2020	1097	Quercus_rubra	leafout	-2.36471	0.333333	483.893	22.4238	1.67171	15.2394	12914.6	21.0168	13.7438	0.138469	0.338903	8.00869	Intermediate
Montgomery et al., 2020	1098	Quercus_rubra	leafout	-1.29412	0.333333	483.893	22.4238	1.67171	15.2394	12914.6	21.0168	13.7438	0.138469	0.338903	8.00869	Intermediate
Montgomery et al., 2020	1099	Quercus_rubra	leafout	0.194118	0.333333	483.893	22.4238	1.67171	15.2394	12914.6	21.0168	13.7438	0.138469	0.338903	8.00869	Intermediate
Montgomery et al., 2020	1100	Quercus_rubra	leafout	-0.735294	0.333333	483.893	22.4238	1.67171	15.2394	12914.6	21.0168	13.7438	0.138469	0.338903	8.00869	Intermediate
Montgomery et al., 2020	1101	Quercus_rubra	leafout	-1.27647	0.333333	483.893	22.4238	1.67171	15.2394	12914.6	21.0168	13.7438	0.138469	0.338903	8.00869	Intermediate
Montgomery et al., 2020	1102	Quercus_rubra	leafout	-3.72353	0.333333	483.893	22.4238	1.67171	15.2394	12914.6	21.0168	13.7438	0.138469	0.338903	8.00869	Intermediate
Montgomery et al., 2020	1103	Quercus_rubra	leafout	-0.147059	0.333333	483.893	22.4238	1.67171	15.2394	12914.6	21.0168	13.7438	0.138469	0.338903	8.00869	Intermediate
Montgomery et al., 2020	1104	Quercus_rubra	leafout	-1.64706	0.333333	483.893	22.4238	1.67171	15.2394	12914.6	21.0168	13.7438	0.138469	0.338903	8.00869	Intermediate
Montgomery et al., 2020	1105	Quercus_rubra	leafout	-3.33529	0.333333	483.893	22.4238	1.67171	15.2394	12914.6	21.0168	13.7438	0.138469	0.338903	8.00869	Intermediate
Montgomery et al., 2020	1106	Quercus_rubra	leafout	-0.982353	0.333333	483.893	22.4238	1.67171	15.2394	12914.6	21.0168	13.7438	0.138469	0.338903	8.00869	Intermediate
Montgomery et al., 2020	2563	Quercus_macrocarpa	leafcolor	1.97647	0.333333	467.772	22.6571	2.36	15.1987		21.7761	9.53799	0.137729	0.357953	8.00016	Intermediate
Montgomery et al., 2020	2564	Quercus_rubra	leafcolor	0.6	0.333333	483.893	22.4238	1.67171	15.2394	12914.6	21.0168	13.7438	0.138469	0.338903	8.00869	Intermediate
Montgomery et al., 2020	2565	Abies_balsamea	leafcolor	-6.37059	0.333333	518.087	14.5998	1.29404	12.2549		35.8739	10.0547	0.402165	0.5492	48.4282	Conservative
Montgomery et al., 2020	2566	Acer_rubrum	leafcolor	0.705882	0.333333	492.076	18.2083	1.43925	19.7297	5167.28	28.6329	12.3978	0.118473	0.309207	6.48944	Intermediate
Montgomery et al., 2020	2567	Acer_saccharum	leafcolor	5.88235	0.333333	474.458	21.7004	1.5735	30.2769	4842.17	20.538	13.5483	0.10703	0.325296	7.66683	Acquisitive
Montgomery et al., 2020	2568	Betula_papyrifera	leafcolor		0.333333	481.002	23.5064	2.18231	18.2013	3995.63	22.1173	10.0638	0.17132	0.43261	7.80024	Intermediate
Montgomery et al., 2020	2569	Picea_glauca	leafcolor	-3.72353	0.333333	502.16	10.9751	1.6388	7.63635		40.1453	6.57985	0.862054	0.447307	47.0333	Conservative
Montgomery et al., 2020	2570	Pinus_banksiana	leafcolor	-3.52941	0.333333	507.8	11.9199	1.16991	5.88254	610.514	40.3	10.5576			30	Conservative
Montgomery et al., 2020	2571	Populus_tremuloides	leafcolor	-2.35294	0.333333	495.531	23.8206	2.57336	14.4363	4845.15	19.2873	9.56342	0.144763	0.379856	6.27101	Intermediate
Montgomery et al., 2020	2572	Quercus_macrocarpa	leafcolor	3.64706	0.333333	467.772	22.6571	2.36	15.1987		21.7761	9.53799	0.137729	0.357953	8.00016	Intermediate
Montgomery et al., 2020	2573	Quercus_rubra	leafcolor	-2.15882	0.333333	483.893	22.4238	1.67171	15.2394	12914.6	21.0168	13.7438	0.138469	0.338903	8.00869	Intermediate
Montgomery et al., 2020	2574	Abies_balsamea	leafcolor	1.22941	0.333333	518.087	14.5998	1.29404	12.2549		35.8739	10.0547	0.402165	0.5492	48.4282	Conservative
Montgomery et al., 2020	2575	Acer_rubrum	leafcolor	2.89412	0.333333	492.076	18.2083	1.43925	19.7297	5167.28	28.6329	12.3978	0.118473	0.309207	6.48944	Intermediate
Montgomery et al., 2020	2576	Acer_saccharum	leafcolor	3.13529	0.333333	474.458	21.7004	1.5735	30.2769	4842.17	20.538	13.5483	0.10703	0.325296	7.66683	Acquisitive
Montgomery et al., 2020	2577	Betula_papyrifera	leafcolor	-0.717647	0.333333	481.002	23.5064	2.18231	18.2013	3995.63	22.1173	10.0638	0.17132	0.43261	7.80024	Intermediate
Montgomery et al., 2020	2578	Picea_glauca	leafcolor	3.17647	0.333333	502.16	10.9751	1.6388	7.63635		40.1453	6.57985	0.862054	0.447307	47.0333	Conservative
Montgomery et al., 2020	2579	Pinus_banksiana	leafcolor	3.18235	0.333333	507.8	11.9199	1.16991	5.88254	610.514	40.3	10.5576			30	Conservative
Montgomery et al., 2020	2580	Pinus_strobus	leafcolor	0.347059	0.333333	493.633	14.1642	1.32686	7.28762	46.506	31.8608	10.7176	0.321413	0.421391	20.5996	Conservative
Montgomery et al., 2020	2581	Populus_tremuloides	leafcolor	4.72941	0.333333	495.531	23.8206	2.57336	14.4363	4845.15	19.2873	9.56342	0.144763	0.379856	6.27101	Intermediate
Montgomery et al., 2020	2582	Quercus_macrocarpa	leafcolor	0.441176	0.333333	467.772	22.6571	2.36	15.1987		21.7761	9.53799	0.137729	0.357953	8.00016	Intermediate
Montgomery et al., 2020	2583	Quercus_rubra	leafcolor	1.3	0.333333	483.893	22.4238	1.67171	15.2394	12914.6	21.0168	13.7438	0.138469	0.338903	8.00869	Intermediate
Montgomery et al., 2020	2584	Abies_balsamea	leafcolor	-2.60588	0.333333	518.087	14.5998	1.29404	12.2549		35.8739	10.0547	0.402165	0.5492	48.4282	Conservative
Montgomery et al., 2020	886	Betula_papyrifera	leafout	-2.32941	0.333333	481.002	23.5064	2.18231	18.2013	3995.63	22.1173	10.0638	0.17132	0.43261	7.80024	Intermediate
Montgomery et al., 2020	887	Betula_papyrifera	leafout	-0.394118	0.333333	481.002	23.5064	2.18231	18.2013	3995.63	22.1173	10.0638	0.17132	0.43261	7.80024	Intermediate
Montgomery et al., 2020	888	Betula_papyrifera	leafout	-0.785294	0.333333	481.002	23.5064	2.18231	18.2013	3995.63	22.1173	10.0638	0.17132	0.43261	7.80024	Intermediate
Montgomery et al., 2020	889	Betula_papyrifera	leafout	-3.86176	0.333333	481.002	23.5064	2.18231	18.2013	3995.63	22.1173	10.0638	0.17132	0.43261	7.80024	Intermediate
Montgomery et al., 2020	890	Betula_papyrifera	leafout	-4.06765	0.333333	481.002	23.5064	2.18231	18.2013	3995.63	22.1173	10.0638	0.17132	0.43261	7.80024	Intermediate
Montgomery et al., 2020	2711	Acer_rubrum	leafcolor	1.31765	0.333333	492.076	18.2083	1.43925	19.7297	5167.28	28.6329	12.3978	0.118473	0.309207	6.48944	Intermediate
Montgomery et al., 2020	2631	Acer_rubrum	leafcolor	4.1	0.333333	492.076	18.2083	1.43925	19.7297	5167.28	28.6329	12.3978	0.118473	0.309207	6.48944	Intermediate
Montgomery et al., 2020	2632	Acer_saccharum	leafcolor	5.95588	0.333333	474.458	21.7004	1.5735	30.2769	4842.17	20.538	13.5483	0.10703	0.325296	7.66683	Acquisitive
Montgomery et al., 2020	2714	Picea_glauca	leafcolor	-5.14706	0.333333	502.16	10.9751	1.6388	7.63635		40.1453	6.57985	0.862054	0.447307	47.0333	Conservative
Montgomery et al., 2020	2715	Pinus_banksiana	leafcolor	0.397059	0.333333	507.8	11.9199	1.16991	5.88254	610.514	40.3	10.5576			30	Conservative
Montgomery et al., 2020	2716	Pinus_strobus	leafcolor	-0.382353	0.333333	493.633	14.1642	1.32686	7.28762	46.506	31.8608	10.7176	0.321413	0.421391	20.5996	Conservative
Montgomery et al., 2020	2717	Populus_tremuloides	leafcolor	2.25	0.333333	495.531	23.8206	2.57336	14.4363	4845.15	19.2873	9.56342	0.144763	0.379856	6.27101	Intermediate
Montgomery et al., 2020	2718	Quercus_macrocarpa	leafcolor	1.15294	0.333333	467.772	22.6571	2.36	15.1987		21.7761	9.53799	0.137729	0.357953	8.00016	Intermediate
Montgomery et al., 2020	2719	Quercus_rubra	leafcolor	0.932353	0.333333	483.893	22.4238	1.67171	15.2394	12914.6	21.0168	13.7438	0.138469	0.338903	8.00869	Intermediate
Montgomery et al., 2020	2720	Abies_balsamea	leafcolor	-0.441176	0.333333	518.087	14.5998	1.29404	12.2549		35.8739	10.0547	0.402165	0.5492	48.4282	Conservative
Montgomery et al., 2020	2721	Acer_rubrum	leafcolor	3.82353	0.333333	492.076	18.2083	1.43925	19.7297	5167.28	28.6329	12.3978	0.118473	0.309207	6.48944	Intermediate
Montgomery et al., 2020	2722	Acer_saccharum	leafcolor	4.21471	0.333333	474.458	21.7004	1.5735	30.2769	4842.17	20.538	13.5483	0.10703	0.325296	7.66683	Acquisitive
Montgomery et al., 2020	2602	Quercus_macrocarpa	leafcolor	4.34706	0.333333	467.772	22.6571	2.36	15.1987		21.7761	9.53799	0.137729	0.357953	8.00016	Intermediate
Montgomery et al., 2020	2603	Quercus_rubra	leafcolor	2.46471	0.333333	483.893	22.4238	1.67171	15.2394	12914.6	21.0168	13.7438	0.138469	0.338903	8.00869	Intermediate
Montgomery et al., 2020	2725	Pinus_banksiana	leafcolor	-0.05	0.333333	507.8	11.9199	1.16991	5.88254	610.514	40.3	10.5576			30	Conservative
Montgomery et al., 2020	2605	Acer_rubrum	leafcolor	-2.94118	0.333333	492.076	18.2083	1.43925	19.7297	5167.28	28.6329	12.3978	0.118473	0.309207	6.48944	Intermediate
Montgomery et al., 2020	2646	Pinus_strobus	leafcolor	2.10882	0.333333	493.633	14.1642	1.32686	7.28762	46.506	31.8608	10.7176	0.321413	0.421391	20.5996	Conservative
Montgomery et al., 2020	2647	Populus_tremuloides	leafcolor	4.79706	0.333333	495.531	23.8206	2.57336	14.4363	4845.15	19.2873	9.56342	0.144763	0.379856	6.27101	Intermediate
Montgomery et al., 2020	2608	Picea_glauca	leafcolor	-3.88235	0.333333	502.16	10.9751	1.6388	7.63635		40.1453	6.57985	0.862054	0.447307	47.0333	Conservative
Montgomery et al., 2020	2609	Pinus_strobus	leafcolor	1.79412	0.333333	493.633	14.1642	1.32686	7.28762	46.506	31.8608	10.7176	0.321413	0.421391	20.5996	Conservative
Montgomery et al., 2020	2610	Quercus_macrocarpa	leafcolor	5.39412	0.333333	467.772	22.6571	2.36	15.1987		21.7761	9.53799	0.137729	0.357953	8.00016	Intermediate
Montgomery et al., 2020	2611	Quercus_rubra	leafcolor	-2.45294	0.333333	483.893	22.4238	1.67171	15.2394	12914.6	21.0168	13.7438	0.138469	0.338903	8.00869	Intermediate
Montgomery et al., 2020	2612	Abies_balsamea	leafcolor	-3.31765	0.333333	518.087	14.5998	1.29404	12.2549		35.8739	10.0547	0.402165	0.5492	48.4282	Conservative
Montgomery et al., 2020	2613	Acer_rubrum	leafcolor	-8.23529	0.333333	492.076	18.2083	1.43925	19.7297	5167.28	28.6329	12.3978	0.118473	0.309207	6.48944	Intermediate
Montgomery et al., 2020	2614	Acer_saccharum	leafcolor	7.84118	0.333333	474.458	21.7004	1.5735	30.2769	4842.17	20.538	13.5483	0.10703	0.325296	7.66683	Acquisitive
Montgomery et al., 2020	2615	Betula_papyrifera	leafcolor	5.78235	0.333333	481.002	23.5064	2.18231	18.2013	3995.63	22.1173	10.0638	0.17132	0.43261	7.80024	Intermediate
Montgomery et al., 2020	2616	Picea_glauca	leafcolor	0.1	0.333333	502.16	10.9751	1.6388	7.63635		40.1453	6.57985	0.862054	0.447307	47.0333	Conservative
Montgomery et al., 2020	2617	Pinus_banksiana	leafcolor	1.86471	0.333333	507.8	11.9199	1.16991	5.88254	610.514	40.3	10.5576			30	Conservative
Montgomery et al., 2020	2618	Pinus_strobus	leafcolor	1.51765	0.333333	493.633	14.1642	1.32686	7.28762	46.506	31.8608	10.7176	0.321413	0.421391	20.5996	Conservative
Montgomery et al., 2020	2619	Populus_tremuloides	leafcolor	10.4294	0.333333	495.531	23.8206	2.57336	14.4363	4845.15	19.2873	9.56342	0.144763	0.379856	6.27101	Intermediate
Montgomery et al., 2020	2620	Quercus_macrocarpa	leafcolor	2.35294	0.333333	467.772	22.6571	2.36	15.1987		21.7761	9.53799	0.137729	0.357953	8.00016	Intermediate
Montgomery et al., 2020	2621	Quercus_rubra	leafcolor	5.63529	0.333333	483.893	22.4238	1.67171	15.2394	12914.6	21.0168	13.7438	0.138469	0.338903	8.00869	Intermediate
Montgomery et al., 2020	2622	Abies_balsamea	leafcolor	4.38235	0.333333	518.087	14.5998	1.29404	12.2549		35.8739	10.0547	0.402165	0.5492	48.4282	Conservative
Montgomery et al., 2020	2623	Acer_rubrum	leafcolor	11.5706	0.333333	492.076	18.2083	1.43925	19.7297	5167.28	28.6329	12.3978	0.118473	0.309207	6.48944	Intermediate
Montgomery et al., 2020	2624	Acer_saccharum	leafcolor	12.6471	0.333333	474.458	21.7004	1.5735	30.2769	4842.17	20.538	13.5483	0.10703	0.325296	7.66683	Acquisitive
Montgomery et al., 2020	2625	Betula_papyrifera	leafcolor	2.35294	0.333333	481.002	23.5064	2.18231	18.2013	3995.63	22.1173	10.0638	0.17132	0.43261	7.80024	Intermediate
Montgomery et al., 2020	2626	Picea_glauca	leafcolor	-7.35294	0.333333	502.16	10.9751	1.6388	7.63635		40.1453	6.57985	0.862054	0.447307	47.0333	Conservative
Montgomery et al., 2020	2627	Pinus_strobus	leafcolor	6.27647	0.333333	493.633	14.1642	1.32686	7.28762	46.506	31.8608	10.7176	0.321413	0.421391	20.5996	Conservative
Montgomery et al., 2020	2628	Quercus_macrocarpa	leafcolor	5.39412	0.333333	467.772	22.6571	2.36	15.1987		21.7761	9.53799	0.137729	0.357953	8.00016	Intermediate
Montgomery et al., 2020	2629	Quercus_rubra	leafcolor	7.84118	0.333333	483.893	22.4238	1.67171	15.2394	12914.6	21.0168	13.7438	0.138469	0.338903	8.00869	Intermediate
Montgomery et al., 2020	2630	Abies_balsamea	leafcolor	-1.24412	0.333333	518.087	14.5998	1.29404	12.2549		35.8739	10.0547	0.402165	0.5492	48.4282	Conservative
Montgomery et al., 2020	851	Acer_saccharum	leafout	-1.59412	0.333333	474.458	21.7004	1.5735	30.2769	4842.17	20.538	13.5483	0.10703	0.325296	7.66683	Acquisitive
Montgomery et al., 2020	852	Acer_saccharum	leafout	-1.37353	0.333333	474.458	21.7004	1.5735	30.2769	4842.17	20.538	13.5483	0.10703	0.325296	7.66683	Acquisitive
Montgomery et al., 2020	2633	Betula_papyrifera	leafcolor	4.70588	0.333333	481.002	23.5064	2.18231	18.2013	3995.63	22.1173	10.0638	0.17132	0.43261	7.80024	Intermediate
Montgomery et al., 2020	2634	Picea_glauca	leafcolor	-0.764706	0.333333	502.16	10.9751	1.6388	7.63635		40.1453	6.57985	0.862054	0.447307	47.0333	Conservative
Montgomery et al., 2020	2635	Pinus_banksiana	leafcolor	0.0970588	0.333333	507.8	11.9199	1.16991	5.88254	610.514	40.3	10.5576			30	Conservative
Montgomery et al., 2020	2636	Pinus_strobus	leafcolor	0.164706	0.333333	493.633	14.1642	1.32686	7.28762	46.506	31.8608	10.7176	0.321413	0.421391	20.5996	Conservative
Montgomery et al., 2020	2637	Populus_tremuloides	leafcolor	3.25	0.333333	495.531	23.8206	2.57336	14.4363	4845.15	19.2873	9.56342	0.144763	0.379856	6.27101	Intermediate
Montgomery et al., 2020	2638	Quercus_macrocarpa	leafcolor	-0.0264706	0.333333	467.772	22.6571	2.36	15.1987		21.7761	9.53799	0.137729	0.357953	8.00016	Intermediate
Montgomery et al., 2020	2639	Quercus_rubra	leafcolor	-0.402941	0.333333	483.893	22.4238	1.67171	15.2394	12914.6	21.0168	13.7438	0.138469	0.338903	8.00869	Intermediate
Montgomery et al., 2020	2640	Abies_balsamea	leafcolor	0.491176	0.333333	518.087	14.5998	1.29404	12.2549		35.8739	10.0547	0.402165	0.5492	48.4282	Conservative
Montgomery et al., 2020	2641	Acer_rubrum	leafcolor	7.87647	0.333333	492.076	18.2083	1.43925	19.7297	5167.28	28.6329	12.3978	0.118473	0.309207	6.48944	Intermediate
Montgomery et al., 2020	2642	Acer_saccharum	leafcolor	5.52353	0.333333	474.458	21.7004	1.5735	30.2769	4842.17	20.538	13.5483	0.10703	0.325296	7.66683	Acquisitive
Montgomery et al., 2020	2643	Betula_papyrifera	leafcolor	4.75	0.333333	481.002	23.5064	2.18231	18.2013	3995.63	22.1173	10.0638	0.17132	0.43261	7.80024	Intermediate
Montgomery et al., 2020	2644	Picea_glauca	leafcolor	0.638235	0.333333	502.16	10.9751	1.6388	7.63635		40.1453	6.57985	0.862054	0.447307	47.0333	Conservative
Montgomery et al., 2020	2645	Pinus_banksiana	leafcolor	0.294118	0.333333	507.8	11.9199	1.16991	5.88254	610.514	40.3	10.5576			30	Conservative
Montgomery et al., 2020	2686	Pinus_strobus	leafcolor	-0.0852941	0.333333	493.633	14.1642	1.32686	7.28762	46.506	31.8608	10.7176	0.321413	0.421391	20.5996	Conservative
Montgomery et al., 2020	2687	Populus_tremuloides	leafcolor	1.89706	0.333333	495.531	23.8206	2.57336	14.4363	4845.15	19.2873	9.56342	0.144763	0.379856	6.27101	Intermediate
Montgomery et al., 2020	2648	Quercus_macrocarpa	leafcolor	3.42353	0.333333	467.772	22.6571	2.36	15.1987		21.7761	9.53799	0.137729	0.357953	8.00016	Intermediate
Montgomery et al., 2020	829	Acer_saccharum	leafout	-3.04118	0.333333	474.458	21.7004	1.5735	30.2769	4842.17	20.538	13.5483	0.10703	0.325296	7.66683	Acquisitive
Montgomery et al., 2020	830	Acer_saccharum	leafout	-1.76471	0.333333	474.458	21.7004	1.5735	30.2769	4842.17	20.538	13.5483	0.10703	0.325296	7.66683	Acquisitive
Montgomery et al., 2020	831	Acer_saccharum	leafout	-0.588235	0.333333	474.458	21.7004	1.5735	30.2769	4842.17	20.538	13.5483	0.10703	0.325296	7.66683	Acquisitive
Montgomery et al., 2020	832	Acer_saccharum	leafout	0.688235	0.333333	474.458	21.7004	1.5735	30.2769	4842.17	20.538	13.5483	0.10703	0.325296	7.66683	Acquisitive
Montgomery et al., 2020	833	Acer_saccharum	leafout	-1.96471	0.333333	474.458	21.7004	1.5735	30.2769	4842.17	20.538	13.5483	0.10703	0.325296	7.66683	Acquisitive
Montgomery et al., 2020	834	Acer_saccharum	leafout	1.37059	0.333333	474.458	21.7004	1.5735	30.2769	4842.17	20.538	13.5483	0.10703	0.325296	7.66683	Acquisitive
Montgomery et al., 2020	835	Acer_saccharum	leafout	-2.08824	0.333333	474.458	21.7004	1.5735	30.2769	4842.17	20.538	13.5483	0.10703	0.325296	7.66683	Acquisitive
Montgomery et al., 2020	836	Acer_saccharum	leafout	-0.882353	0.333333	474.458	21.7004	1.5735	30.2769	4842.17	20.538	13.5483	0.10703	0.325296	7.66683	Acquisitive
Montgomery et al., 2020	837	Acer_saccharum	leafout	-1.12647	0.333333	474.458	21.7004	1.5735	30.2769	4842.17	20.538	13.5483	0.10703	0.325296	7.66683	Acquisitive
Montgomery et al., 2020	838	Acer_saccharum	leafout	-1.44706	0.333333	474.458	21.7004	1.5735	30.2769	4842.17	20.538	13.5483	0.10703	0.325296	7.66683	Acquisitive
Montgomery et al., 2020	839	Acer_saccharum	leafout	-1.32353	0.333333	474.458	21.7004	1.5735	30.2769	4842.17	20.538	13.5483	0.10703	0.325296	7.66683	Acquisitive
Montgomery et al., 2020	840	Acer_saccharum	leafout	-1.22647	0.333333	474.458	21.7004	1.5735	30.2769	4842.17	20.538	13.5483	0.10703	0.325296	7.66683	Acquisitive
Montgomery et al., 2020	841	Acer_saccharum	leafout	-3.21765	0.333333	474.458	21.7004	1.5735	30.2769	4842.17	20.538	13.5483	0.10703	0.325296	7.66683	Acquisitive
Montgomery et al., 2020	842	Acer_saccharum	leafout	-5.53529	0.333333	474.458	21.7004	1.5735	30.2769	4842.17	20.538	13.5483	0.10703	0.325296	7.66683	Acquisitive
Montgomery et al., 2020	843	Acer_saccharum	leafout	-2.11471	0.333333	474.458	21.7004	1.5735	30.2769	4842.17	20.538	13.5483	0.10703	0.325296	7.66683	Acquisitive
Montgomery et al., 2020	844	Acer_saccharum	leafout	-2.19706	0.333333	474.458	21.7004	1.5735	30.2769	4842.17	20.538	13.5483	0.10703	0.325296	7.66683	Acquisitive
Montgomery et al., 2020	2665	Pinus_banksiana	leafcolor	0.152941	0.333333	507.8	11.9199	1.16991	5.88254	610.514	40.3	10.5576			30	Conservative
Montgomery et al., 2020	2666	Pinus_strobus	leafcolor	0.0264706	0.333333	493.633	14.1642	1.32686	7.28762	46.506	31.8608	10.7176	0.321413	0.421391	20.5996	Conservative
Montgomery et al., 2020	2667	Populus_tremuloides	leafcolor	2.67647	0.333333	495.531	23.8206	2.57336	14.4363	4845.15	19.2873	9.56342	0.144763	0.379856	6.27101	Intermediate
Montgomery et al., 2020	2668	Quercus_macrocarpa	leafcolor	3.10588	0.333333	467.772	22.6571	2.36	15.1987		21.7761	9.53799	0.137729	0.357953	8.00016	Intermediate
Montgomery et al., 2020	2669	Quercus_rubra	leafcolor	1.35588	0.333333	483.893	22.4238	1.67171	15.2394	12914.6	21.0168	13.7438	0.138469	0.338903	8.00869	Intermediate
Montgomery et al., 2020	2670	Abies_balsamea	leafcolor	-1.08529	0.333333	518.087	14.5998	1.29404	12.2549		35.8739	10.0547	0.402165	0.5492	48.4282	Conservative
Montgomery et al., 2020	2468	Betula_papyrifera	leafcolor	3.38235	0.333333	481.002	23.5064	2.18231	18.2013	3995.63	22.1173	10.0638	0.17132	0.43261	7.80024	Intermediate
Montgomery et al., 2020	2509	Picea_glauca	leafcolor	-2.23529	0.333333	502.16	10.9751	1.6388	7.63635		40.1453	6.57985	0.862054	0.447307	47.0333	Conservative
Montgomery et al., 2020	853	Acer_saccharum	leafout	-0.979412	0.333333	474.458	21.7004	1.5735	30.2769	4842.17	20.538	13.5483	0.10703	0.325296	7.66683	Acquisitive
Montgomery et al., 2020	854	Acer_saccharum	leafout	-0.441176	0.333333	474.458	21.7004	1.5735	30.2769	4842.17	20.538	13.5483	0.10703	0.325296	7.66683	Acquisitive
Montgomery et al., 2020	855	Acer_saccharum	leafout	-1.51176	0.333333	474.458	21.7004	1.5735	30.2769	4842.17	20.538	13.5483	0.10703	0.325296	7.66683	Acquisitive
Montgomery et al., 2020	2676	Pinus_strobus	leafcolor	-0.979412	0.333333	493.633	14.1642	1.32686	7.28762	46.506	31.8608	10.7176	0.321413	0.421391	20.5996	Conservative
Montgomery et al., 2020	857	Betula_papyrifera	leafout	-3.28235	0.333333	481.002	23.5064	2.18231	18.2013	3995.63	22.1173	10.0638	0.17132	0.43261	7.80024	Intermediate
Montgomery et al., 2020	858	Betula_papyrifera	leafout	-4.80588	0.333333	481.002	23.5064	2.18231	18.2013	3995.63	22.1173	10.0638	0.17132	0.43261	7.80024	Intermediate
Montgomery et al., 2020	859	Betula_papyrifera	leafout	-2.25294	0.333333	481.002	23.5064	2.18231	18.2013	3995.63	22.1173	10.0638	0.17132	0.43261	7.80024	Intermediate
Montgomery et al., 2020	860	Betula_papyrifera	leafout	-1.88235	0.333333	481.002	23.5064	2.18231	18.2013	3995.63	22.1173	10.0638	0.17132	0.43261	7.80024	Intermediate
Montgomery et al., 2020	861	Betula_papyrifera	leafout	-0.229412	0.333333	481.002	23.5064	2.18231	18.2013	3995.63	22.1173	10.0638	0.17132	0.43261	7.80024	Intermediate
Montgomery et al., 2020	862	Betula_papyrifera	leafout	-5.18235	0.333333	481.002	23.5064	2.18231	18.2013	3995.63	22.1173	10.0638	0.17132	0.43261	7.80024	Intermediate
Montgomery et al., 2020	863	Betula_papyrifera	leafout	-3.67647	0.333333	481.002	23.5064	2.18231	18.2013	3995.63	22.1173	10.0638	0.17132	0.43261	7.80024	Intermediate
Montgomery et al., 2020	864	Betula_papyrifera	leafout	-4.42941	0.333333	481.002	23.5064	2.18231	18.2013	3995.63	22.1173	10.0638	0.17132	0.43261	7.80024	Intermediate
Montgomery et al., 2020	2685	Pinus_banksiana	leafcolor	0.361765	0.333333	507.8	11.9199	1.16991	5.88254	610.514	40.3	10.5576			30	Conservative
Montgomery et al., 2020	2523	Quercus_macrocarpa	leafcolor	2.25294	0.333333	467.772	22.6571	2.36	15.1987		21.7761	9.53799	0.137729	0.357953	8.00016	Intermediate
Montgomery et al., 2020	2524	Quercus_rubra	leafcolor	1.1	0.333333	483.893	22.4238	1.67171	15.2394	12914.6	21.0168	13.7438	0.138469	0.338903	8.00869	Intermediate
Montgomery et al., 2020	2688	Quercus_macrocarpa	leafcolor	1.97941	0.333333	467.772	22.6571	2.36	15.1987		21.7761	9.53799	0.137729	0.357953	8.00016	Intermediate
Montgomery et al., 2020	2689	Quercus_rubra	leafcolor	4.00294	0.333333	483.893	22.4238	1.67171	15.2394	12914.6	21.0168	13.7438	0.138469	0.338903	8.00869	Intermediate
Montgomery et al., 2020	2811	Betula_papyrifera	leafcolor	3.55882	0.333333	481.002	23.5064	2.18231	18.2013	3995.63	22.1173	10.0638	0.17132	0.43261	7.80024	Intermediate
Montgomery et al., 2020	2812	Picea_glauca	leafcolor	-1.91176	0.333333	502.16	10.9751	1.6388	7.63635		40.1453	6.57985	0.862054	0.447307	47.0333	Conservative
Montgomery et al., 2020	2813	Pinus_banksiana	leafcolor	-1.42059	0.333333	507.8	11.9199	1.16991	5.88254	610.514	40.3	10.5576			30	Conservative
Montgomery et al., 2020	2814	Pinus_strobus	leafcolor	-1.02941	0.333333	493.633	14.1642	1.32686	7.28762	46.506	31.8608	10.7176	0.321413	0.421391	20.5996	Conservative
Montgomery et al., 2020	2815	Populus_tremuloides	leafcolor	0.117647	0.333333	495.531	23.8206	2.57336	14.4363	4845.15	19.2873	9.56342	0.144763	0.379856	6.27101	Intermediate
Montgomery et al., 2020	2695	Pinus_banksiana	leafcolor	2.52059	0.333333	507.8	11.9199	1.16991	5.88254	610.514	40.3	10.5576			30	Conservative
Montgomery et al., 2020	2696	Pinus_strobus	leafcolor	-1.37353	0.333333	493.633	14.1642	1.32686	7.28762	46.506	31.8608	10.7176	0.321413	0.421391	20.5996	Conservative
Montgomery et al., 2020	2697	Populus_tremuloides	leafcolor	2.33235	0.333333	495.531	23.8206	2.57336	14.4363	4845.15	19.2873	9.56342	0.144763	0.379856	6.27101	Intermediate
Montgomery et al., 2020	2698	Quercus_macrocarpa	leafcolor	1.07353	0.333333	467.772	22.6571	2.36	15.1987		21.7761	9.53799	0.137729	0.357953	8.00016	Intermediate
Montgomery et al., 2020	2699	Quercus_rubra	leafcolor	2.48824	0.333333	483.893	22.4238	1.67171	15.2394	12914.6	21.0168	13.7438	0.138469	0.338903	8.00869	Intermediate
Montgomery et al., 2020	2700	Abies_balsamea	leafcolor	-1.15882	0.333333	518.087	14.5998	1.29404	12.2549		35.8739	10.0547	0.402165	0.5492	48.4282	Conservative
Montgomery et al., 2020	2701	Acer_rubrum	leafcolor	1.56176	0.333333	492.076	18.2083	1.43925	19.7297	5167.28	28.6329	12.3978	0.118473	0.309207	6.48944	Intermediate
Montgomery et al., 2020	2702	Acer_saccharum	leafcolor	2.25	0.333333	474.458	21.7004	1.5735	30.2769	4842.17	20.538	13.5483	0.10703	0.325296	7.66683	Acquisitive
Montgomery et al., 2020	883	Betula_papyrifera	leafout	-2.5	0.333333	481.002	23.5064	2.18231	18.2013	3995.63	22.1173	10.0638	0.17132	0.43261	7.80024	Intermediate
Montgomery et al., 2020	884	Betula_papyrifera	leafout	-2.31176	0.333333	481.002	23.5064	2.18231	18.2013	3995.63	22.1173	10.0638	0.17132	0.43261	7.80024	Intermediate
Montgomery et al., 2020	885	Betula_papyrifera	leafout	0.676471	0.333333	481.002	23.5064	2.18231	18.2013	3995.63	22.1173	10.0638	0.17132	0.43261	7.80024	Intermediate
Montgomery et al., 2020	2463	Quercus_macrocarpa	leafcolor	5.50588	0.333333	467.772	22.6571	2.36	15.1987		21.7761	9.53799	0.137729	0.357953	8.00016	Intermediate
Montgomery et al., 2020	2464	Quercus_rubra	leafcolor	5.29412	0.333333	483.893	22.4238	1.67171	15.2394	12914.6	21.0168	13.7438	0.138469	0.338903	8.00869	Intermediate
Montgomery et al., 2020	2465	Abies_balsamea	leafcolor	-1.44118	0.333333	518.087	14.5998	1.29404	12.2549		35.8739	10.0547	0.402165	0.5492	48.4282	Conservative
Montgomery et al., 2020	2466	Acer_rubrum	leafcolor	7.05882	0.333333	492.076	18.2083	1.43925	19.7297	5167.28	28.6329	12.3978	0.118473	0.309207	6.48944	Intermediate
Montgomery et al., 2020	2467	Acer_saccharum	leafcolor	-6.47059	0.333333	474.458	21.7004	1.5735	30.2769	4842.17	20.538	13.5483	0.10703	0.325296	7.66683	Acquisitive
Montgomery et al., 2020	2508	Betula_papyrifera	leafcolor	4.24118	0.333333	481.002	23.5064	2.18231	18.2013	3995.63	22.1173	10.0638	0.17132	0.43261	7.80024	Intermediate
Montgomery et al., 2020	2792	Acer_saccharum	leafcolor	2.97941	0.333333	474.458	21.7004	1.5735	30.2769	4842.17	20.538	13.5483	0.10703	0.325296	7.66683	Acquisitive
Montgomery et al., 2020	2510	Pinus_banksiana	leafcolor	-2.42941	0.333333	507.8	11.9199	1.16991	5.88254	610.514	40.3	10.5576			30	Conservative
Montgomery et al., 2020	2511	Pinus_strobus	leafcolor	2.15882	0.333333	493.633	14.1642	1.32686	7.28762	46.506	31.8608	10.7176	0.321413	0.421391	20.5996	Conservative
Montgomery et al., 2020	2512	Populus_tremuloides	leafcolor	1.23529	0.333333	495.531	23.8206	2.57336	14.4363	4845.15	19.2873	9.56342	0.144763	0.379856	6.27101	Intermediate
Montgomery et al., 2020	2513	Quercus_macrocarpa	leafcolor	1.27059	0.333333	467.772	22.6571	2.36	15.1987		21.7761	9.53799	0.137729	0.357953	8.00016	Intermediate
Montgomery et al., 2020	2514	Quercus_rubra	leafcolor	1.48824	0.333333	483.893	22.4238	1.67171	15.2394	12914.6	21.0168	13.7438	0.138469	0.338903	8.00869	Intermediate
Montgomery et al., 2020	2515	Abies_balsamea	leafcolor	-2.09412	0.333333	518.087	14.5998	1.29404	12.2549		35.8739	10.0547	0.402165	0.5492	48.4282	Conservative
Montgomery et al., 2020	2516	Acer_rubrum	leafcolor	2.34118	0.333333	492.076	18.2083	1.43925	19.7297	5167.28	28.6329	12.3978	0.118473	0.309207	6.48944	Intermediate
Montgomery et al., 2020	2517	Acer_saccharum	leafcolor	5.09412	0.333333	474.458	21.7004	1.5735	30.2769	4842.17	20.538	13.5483	0.10703	0.325296	7.66683	Acquisitive
Montgomery et al., 2020	2518	Betula_papyrifera	leafcolor	0.341176	0.333333	481.002	23.5064	2.18231	18.2013	3995.63	22.1173	10.0638	0.17132	0.43261	7.80024	Intermediate
Montgomery et al., 2020	2519	Picea_glauca	leafcolor	-6.12941	0.333333	502.16	10.9751	1.6388	7.63635		40.1453	6.57985	0.862054	0.447307	47.0333	Conservative
Montgomery et al., 2020	2723	Betula_papyrifera	leafcolor	2.86765	0.333333	481.002	23.5064	2.18231	18.2013	3995.63	22.1173	10.0638	0.17132	0.43261	7.80024	Intermediate
Montgomery et al., 2020	2724	Picea_glauca	leafcolor	-0.920588	0.333333	502.16	10.9751	1.6388	7.63635		40.1453	6.57985	0.862054	0.447307	47.0333	Conservative
Montgomery et al., 2020	2522	Populus_tremuloides	leafcolor	4.58824	0.333333	495.531	23.8206	2.57336	14.4363	4845.15	19.2873	9.56342	0.144763	0.379856	6.27101	Intermediate
Montgomery et al., 2020	2806	Quercus_macrocarpa	leafcolor	3.55	0.333333	467.772	22.6571	2.36	15.1987		21.7761	9.53799	0.137729	0.357953	8.00016	Intermediate
Montgomery et al., 2020	2807	Quercus_rubra	leafcolor	1.83529	0.333333	483.893	22.4238	1.67171	15.2394	12914.6	21.0168	13.7438	0.138469	0.338903	8.00869	Intermediate
Montgomery et al., 2020	2525	Abies_balsamea	leafcolor	1.34118	0.333333	518.087	14.5998	1.29404	12.2549		35.8739	10.0547	0.402165	0.5492	48.4282	Conservative
Montgomery et al., 2020	2526	Acer_rubrum	leafcolor	8.91765	0.333333	492.076	18.2083	1.43925	19.7297	5167.28	28.6329	12.3978	0.118473	0.309207	6.48944	Intermediate
Montgomery et al., 2020	2527	Acer_saccharum	leafcolor	6.22353	0.333333	474.458	21.7004	1.5735	30.2769	4842.17	20.538	13.5483	0.10703	0.325296	7.66683	Acquisitive
Montgomery et al., 2020	2528	Betula_papyrifera	leafcolor	7.43529	0.333333	481.002	23.5064	2.18231	18.2013	3995.63	22.1173	10.0638	0.17132	0.43261	7.80024	Intermediate
Montgomery et al., 2020	2529	Picea_glauca	leafcolor	-0.758824	0.333333	502.16	10.9751	1.6388	7.63635		40.1453	6.57985	0.862054	0.447307	47.0333	Conservative
Montgomery et al., 2020	2733	Betula_papyrifera	leafcolor	1.20294	0.333333	481.002	23.5064	2.18231	18.2013	3995.63	22.1173	10.0638	0.17132	0.43261	7.80024	Intermediate
Montgomery et al., 2020	2734	Picea_glauca	leafcolor	0.588235	0.333333	502.16	10.9751	1.6388	7.63635		40.1453	6.57985	0.862054	0.447307	47.0333	Conservative
Montgomery et al., 2020	2735	Pinus_banksiana	leafcolor	-0.197059	0.333333	507.8	11.9199	1.16991	5.88254	610.514	40.3	10.5576			30	Conservative
Montgomery et al., 2020	2736	Pinus_strobus	leafcolor	0.35	0.333333	493.633	14.1642	1.32686	7.28762	46.506	31.8608	10.7176	0.321413	0.421391	20.5996	Conservative
Montgomery et al., 2020	2534	Quercus_rubra	leafcolor	2.84118	0.333333	483.893	22.4238	1.67171	15.2394	12914.6	21.0168	13.7438	0.138469	0.338903	8.00869	Intermediate
Montgomery et al., 2020	2778	Quercus_macrocarpa	leafcolor	0.491176	0.333333	467.772	22.6571	2.36	15.1987		21.7761	9.53799	0.137729	0.357953	8.00016	Intermediate
Montgomery et al., 2020	2779	Quercus_rubra	leafcolor	1.60588	0.333333	483.893	22.4238	1.67171	15.2394	12914.6	21.0168	13.7438	0.138469	0.338903	8.00869	Intermediate
Montgomery et al., 2020	2780	Abies_balsamea	leafcolor	-2.24412	0.333333	518.087	14.5998	1.29404	12.2549		35.8739	10.0547	0.402165	0.5492	48.4282	Conservative
Montgomery et al., 2020	2781	Acer_rubrum	leafcolor	-0.0882353	0.333333	492.076	18.2083	1.43925	19.7297	5167.28	28.6329	12.3978	0.118473	0.309207	6.48944	Intermediate
Montgomery et al., 2020	2782	Acer_saccharum	leafcolor	-0.176471	0.333333	474.458	21.7004	1.5735	30.2769	4842.17	20.538	13.5483	0.10703	0.325296	7.66683	Acquisitive
Montgomery et al., 2020	2783	Betula_papyrifera	leafcolor	-2.70882	0.333333	481.002	23.5064	2.18231	18.2013	3995.63	22.1173	10.0638	0.17132	0.43261	7.80024	Intermediate
Montgomery et al., 2020	2784	Picea_glauca	leafcolor	3.60882	0.333333	502.16	10.9751	1.6388	7.63635		40.1453	6.57985	0.862054	0.447307	47.0333	Conservative
Montgomery et al., 2020	2785	Pinus_banksiana	leafcolor	-1.42059	0.333333	507.8	11.9199	1.16991	5.88254	610.514	40.3	10.5576			30	Conservative
Montgomery et al., 2020	2786	Pinus_strobus	leafcolor	-3.65588	0.333333	493.633	14.1642	1.32686	7.28762	46.506	31.8608	10.7176	0.321413	0.421391	20.5996	Conservative
Montgomery et al., 2020	2787	Populus_tremuloides	leafcolor	-3.99118	0.333333	495.531	23.8206	2.57336	14.4363	4845.15	19.2873	9.56342	0.144763	0.379856	6.27101	Intermediate
Montgomery et al., 2020	2706	Pinus_strobus	leafcolor	1.86176	0.333333	493.633	14.1642	1.32686	7.28762	46.506	31.8608	10.7176	0.321413	0.421391	20.5996	Conservative
Montgomery et al., 2020	2789	Quercus_rubra	leafcolor		0.333333	483.893	22.4238	1.67171	15.2394	12914.6	21.0168	13.7438	0.138469	0.338903	8.00869	Intermediate
Montgomery et al., 2020	2507	Acer_saccharum	leafcolor	-0.311765	0.333333	474.458	21.7004	1.5735	30.2769	4842.17	20.538	13.5483	0.10703	0.325296	7.66683	Acquisitive
Montgomery et al., 2020	2791	Acer_rubrum	leafcolor	1.23824	0.333333	492.076	18.2083	1.43925	19.7297	5167.28	28.6329	12.3978	0.118473	0.309207	6.48944	Intermediate
Montgomery et al., 2020	2710	Abies_balsamea	leafcolor	0.0911765	0.333333	518.087	14.5998	1.29404	12.2549		35.8739	10.0547	0.402165	0.5492	48.4282	Conservative
Montgomery et al., 2020	2550	Pinus_banksiana	leafcolor	-0.152941	0.333333	507.8	11.9199	1.16991	5.88254	610.514	40.3	10.5576			30	Conservative
Montgomery et al., 2020	2551	Pinus_strobus	leafcolor	0.364706	0.333333	493.633	14.1642	1.32686	7.28762	46.506	31.8608	10.7176	0.321413	0.421391	20.5996	Conservative
Montgomery et al., 2020	2552	Populus_tremuloides	leafcolor	8.78235	0.333333	495.531	23.8206	2.57336	14.4363	4845.15	19.2873	9.56342	0.144763	0.379856	6.27101	Intermediate
Montgomery et al., 2020	2553	Quercus_macrocarpa	leafcolor	1.51765	0.333333	467.772	22.6571	2.36	15.1987		21.7761	9.53799	0.137729	0.357953	8.00016	Intermediate
Montgomery et al., 2020	2554	Quercus_rubra	leafcolor	1.70588	0.333333	483.893	22.4238	1.67171	15.2394	12914.6	21.0168	13.7438	0.138469	0.338903	8.00869	Intermediate
Montgomery et al., 2020	2555	Abies_balsamea	leafcolor	4.21765	0.333333	518.087	14.5998	1.29404	12.2549		35.8739	10.0547	0.402165	0.5492	48.4282	Conservative
Montgomery et al., 2020	2799	Quercus_rubra	leafcolor	0.579412	0.333333	483.893	22.4238	1.67171	15.2394	12914.6	21.0168	13.7438	0.138469	0.338903	8.00869	Intermediate
Montgomery et al., 2020	2800	Abies_balsamea	leafcolor	-4.96176	0.333333	518.087	14.5998	1.29404	12.2549		35.8739	10.0547	0.402165	0.5492	48.4282	Conservative
Montgomery et al., 2020	2801	Acer_rubrum	leafcolor	-0.785294	0.333333	492.076	18.2083	1.43925	19.7297	5167.28	28.6329	12.3978	0.118473	0.309207	6.48944	Intermediate
Montgomery et al., 2020	2802	Acer_saccharum	leafcolor	-0.852941	0.333333	474.458	21.7004	1.5735	30.2769	4842.17	20.538	13.5483	0.10703	0.325296	7.66683	Acquisitive
Montgomery et al., 2020	2520	Pinus_banksiana	leafcolor	2.94706	0.333333	507.8	11.9199	1.16991	5.88254	610.514	40.3	10.5576			30	Conservative
Montgomery et al., 2020	2521	Pinus_strobus	leafcolor	1.15294	0.333333	493.633	14.1642	1.32686	7.28762	46.506	31.8608	10.7176	0.321413	0.421391	20.5996	Conservative
Montgomery et al., 2020	2805	Pinus_strobus	leafcolor	0.502941	0.333333	493.633	14.1642	1.32686	7.28762	46.506	31.8608	10.7176	0.321413	0.421391	20.5996	Conservative
Montgomery et al., 2020	2562	Populus_tremuloides	leafcolor	-0.370588	0.333333	495.531	23.8206	2.57336	14.4363	4845.15	19.2873	9.56342	0.144763	0.379856	6.27101	Intermediate
Montgomery et al., 2020	2684	Picea_glauca	leafcolor	-1.57941	0.333333	502.16	10.9751	1.6388	7.63635		40.1453	6.57985	0.862054	0.447307	47.0333	Conservative
Montgomery et al., 2020	2808	Abies_balsamea	leafcolor	-2.37647	0.333333	518.087	14.5998	1.29404	12.2549		35.8739	10.0547	0.402165	0.5492	48.4282	Conservative
Montgomery et al., 2020	2809	Acer_rubrum	leafcolor	-0.220588	0.333333	492.076	18.2083	1.43925	19.7297	5167.28	28.6329	12.3978	0.118473	0.309207	6.48944	Intermediate
Montgomery et al., 2020	2810	Acer_saccharum	leafcolor	8.13824	0.333333	474.458	21.7004	1.5735	30.2769	4842.17	20.538	13.5483	0.10703	0.325296	7.66683	Acquisitive
Montgomery et al., 2020	2824	Quercus_macrocarpa	leafcolor	0.891176	0.333333	467.772	22.6571	2.36	15.1987		21.7761	9.53799	0.137729	0.357953	8.00016	Intermediate
Montgomery et al., 2020	2649	Quercus_rubra	leafcolor	2.80588	0.333333	483.893	22.4238	1.67171	15.2394	12914.6	21.0168	13.7438	0.138469	0.338903	8.00869	Intermediate
Montgomery et al., 2020	2530	Pinus_banksiana	leafcolor	-0.1	0.333333	507.8	11.9199	1.16991	5.88254	610.514	40.3	10.5576			30	Conservative
Montgomery et al., 2020	2531	Pinus_strobus	leafcolor	-2.61765	0.333333	493.633	14.1642	1.32686	7.28762	46.506	31.8608	10.7176	0.321413	0.421391	20.5996	Conservative
Montgomery et al., 2020	2532	Populus_tremuloides	leafcolor	3.85294	0.333333	495.531	23.8206	2.57336	14.4363	4845.15	19.2873	9.56342	0.144763	0.379856	6.27101	Intermediate
Montgomery et al., 2020	2533	Quercus_macrocarpa	leafcolor	0.635294	0.333333	467.772	22.6571	2.36	15.1987		21.7761	9.53799	0.137729	0.357953	8.00016	Intermediate
Montgomery et al., 2020	2817	Quercus_rubra	leafcolor	3.24412	0.333333	483.893	22.4238	1.67171	15.2394	12914.6	21.0168	13.7438	0.138469	0.338903	8.00869	Intermediate
Montgomery et al., 2020	2818	Abies_balsamea	leafcolor	-6.38529	0.333333	518.087	14.5998	1.29404	12.2549		35.8739	10.0547	0.402165	0.5492	48.4282	Conservative
Montgomery et al., 2020	2819	Acer_rubrum	leafcolor	2.89118	0.333333	492.076	18.2083	1.43925	19.7297	5167.28	28.6329	12.3978	0.118473	0.309207	6.48944	Intermediate
Montgomery et al., 2020	2820	Acer_saccharum	leafcolor	5.24412	0.333333	474.458	21.7004	1.5735	30.2769	4842.17	20.538	13.5483	0.10703	0.325296	7.66683	Acquisitive
Montgomery et al., 2020	2821	Betula_papyrifera	leafcolor	-6.02941	0.333333	481.002	23.5064	2.18231	18.2013	3995.63	22.1173	10.0638	0.17132	0.43261	7.80024	Intermediate
Montgomery et al., 2020	2822	Picea_glauca	leafcolor	-2.15588	0.333333	502.16	10.9751	1.6388	7.63635		40.1453	6.57985	0.862054	0.447307	47.0333	Conservative
Montgomery et al., 2020	2823	Pinus_strobus	leafcolor	-4.26471	0.333333	493.633	14.1642	1.32686	7.28762	46.506	31.8608	10.7176	0.321413	0.421391	20.5996	Conservative
Montgomery et al., 2020	2674	Picea_glauca	leafcolor	-0.632353	0.333333	502.16	10.9751	1.6388	7.63635		40.1453	6.57985	0.862054	0.447307	47.0333	Conservative
Montgomery et al., 2020	2825	Quercus_rubra	leafcolor	0.638235	0.333333	483.893	22.4238	1.67171	15.2394	12914.6	21.0168	13.7438	0.138469	0.338903	8.00869	Intermediate
Montgomery et al., 2020	2462	Populus_tremuloides	leafcolor	6.49412	0.333333	495.531	23.8206	2.57336	14.4363	4845.15	19.2873	9.56342	0.144763	0.379856	6.27101	Intermediate
Montgomery et al., 2020	2705	Pinus_banksiana	leafcolor	-1.80294	0.333333	507.8	11.9199	1.16991	5.88254	610.514	40.3	10.5576			30	Conservative
Montgomery et al., 2020	2557	Acer_saccharum	leafcolor	3.94118	0.333333	474.458	21.7004	1.5735	30.2769	4842.17	20.538	13.5483	0.10703	0.325296	7.66683	Acquisitive
Montgomery et al., 2020	2707	Populus_tremuloides	leafcolor	0.0735294	0.333333	495.531	23.8206	2.57336	14.4363	4845.15	19.2873	9.56342	0.144763	0.379856	6.27101	Intermediate
Montgomery et al., 2020	2790	Abies_balsamea	leafcolor	-1.43235	0.333333	518.087	14.5998	1.29404	12.2549		35.8739	10.0547	0.402165	0.5492	48.4282	Conservative
Montgomery et al., 2020	2709	Quercus_rubra	leafcolor	2.07353	0.333333	483.893	22.4238	1.67171	15.2394	12914.6	21.0168	13.7438	0.138469	0.338903	8.00869	Intermediate
Montgomery et al., 2020	2548	Betula_papyrifera	leafcolor	6.47059	0.333333	481.002	23.5064	2.18231	18.2013	3995.63	22.1173	10.0638	0.17132	0.43261	7.80024	Intermediate
Montgomery et al., 2020	2549	Picea_glauca	leafcolor	-0.664706	0.333333	502.16	10.9751	1.6388	7.63635		40.1453	6.57985	0.862054	0.447307	47.0333	Conservative
Montgomery et al., 2020	2671	Acer_rubrum	leafcolor	2.48235	0.333333	492.076	18.2083	1.43925	19.7297	5167.28	28.6329	12.3978	0.118473	0.309207	6.48944	Intermediate
Montgomery et al., 2020	2672	Acer_saccharum	leafcolor	6.32353	0.333333	474.458	21.7004	1.5735	30.2769	4842.17	20.538	13.5483	0.10703	0.325296	7.66683	Acquisitive
Montgomery et al., 2020	2673	Betula_papyrifera	leafcolor	2.1	0.333333	481.002	23.5064	2.18231	18.2013	3995.63	22.1173	10.0638	0.17132	0.43261	7.80024	Intermediate
Montgomery et al., 2020	2660	Abies_balsamea	leafcolor	0.347059	0.333333	518.087	14.5998	1.29404	12.2549		35.8739	10.0547	0.402165	0.5492	48.4282	Conservative
Montgomery et al., 2020	2675	Pinus_banksiana	leafcolor	-1.44118	0.333333	507.8	11.9199	1.16991	5.88254	610.514	40.3	10.5576			30	Conservative
Montgomery et al., 2020	2662	Acer_saccharum	leafcolor	0.0735294	0.333333	474.458	21.7004	1.5735	30.2769	4842.17	20.538	13.5483	0.10703	0.325296	7.66683	Acquisitive
Montgomery et al., 2020	2556	Acer_rubrum	leafcolor	0.8	0.333333	492.076	18.2083	1.43925	19.7297	5167.28	28.6329	12.3978	0.118473	0.309207	6.48944	Intermediate
Montgomery et al., 2020	2651	Acer_rubrum	leafcolor	3.07353	0.333333	492.076	18.2083	1.43925	19.7297	5167.28	28.6329	12.3978	0.118473	0.309207	6.48944	Intermediate
Montgomery et al., 2020	2558	Betula_papyrifera	leafcolor	-1.68824	0.333333	481.002	23.5064	2.18231	18.2013	3995.63	22.1173	10.0638	0.17132	0.43261	7.80024	Intermediate
Montgomery et al., 2020	2803	Betula_papyrifera	leafcolor	0.8	0.333333	481.002	23.5064	2.18231	18.2013	3995.63	22.1173	10.0638	0.17132	0.43261	7.80024	Intermediate
Montgomery et al., 2020	2804	Picea_glauca	leafcolor	-3.03235	0.333333	502.16	10.9751	1.6388	7.63635		40.1453	6.57985	0.862054	0.447307	47.0333	Conservative
Montgomery et al., 2020	2561	Pinus_strobus	leafcolor	1.29412	0.333333	493.633	14.1642	1.32686	7.28762	46.506	31.8608	10.7176	0.321413	0.421391	20.5996	Conservative
Montgomery et al., 2020	2682	Acer_saccharum	leafcolor	2.17941	0.333333	474.458	21.7004	1.5735	30.2769	4842.17	20.538	13.5483	0.10703	0.325296	7.66683	Acquisitive
Montgomery et al., 2020	2683	Betula_papyrifera	leafcolor	4.49118	0.333333	481.002	23.5064	2.18231	18.2013	3995.63	22.1173	10.0638	0.17132	0.43261	7.80024	Intermediate
Montgomery et al., 2020	2537	Acer_saccharum	leafcolor	5.08824	0.333333	474.458	21.7004	1.5735	30.2769	4842.17	20.538	13.5483	0.10703	0.325296	7.66683	Acquisitive
Montgomery et al., 2020	2538	Betula_papyrifera	leafcolor	-1.32353	0.333333	481.002	23.5064	2.18231	18.2013	3995.63	22.1173	10.0638	0.17132	0.43261	7.80024	Intermediate
Montgomery et al., 2020	2658	Quercus_macrocarpa	leafcolor	2.64706	0.333333	467.772	22.6571	2.36	15.1987		21.7761	9.53799	0.137729	0.357953	8.00016	Intermediate
Montgomery et al., 2020	2661	Acer_rubrum	leafcolor	2.5	0.333333	492.076	18.2083	1.43925	19.7297	5167.28	28.6329	12.3978	0.118473	0.309207	6.48944	Intermediate
Montgomery et al., 2020	2816	Quercus_macrocarpa	leafcolor	1.88824	0.333333	467.772	22.6571	2.36	15.1987		21.7761	9.53799	0.137729	0.357953	8.00016	Intermediate
Montgomery et al., 2020	2650	Abies_balsamea	leafcolor	-0.214706	0.333333	518.087	14.5998	1.29404	12.2549		35.8739	10.0547	0.402165	0.5492	48.4282	Conservative
Montgomery et al., 2020	2664	Picea_glauca	leafcolor	-0.123529	0.333333	502.16	10.9751	1.6388	7.63635		40.1453	6.57985	0.862054	0.447307	47.0333	Conservative
Montgomery et al., 2020	2652	Acer_saccharum	leafcolor	4.60588	0.333333	474.458	21.7004	1.5735	30.2769	4842.17	20.538	13.5483	0.10703	0.325296	7.66683	Acquisitive
Montgomery et al., 2020	2536	Acer_rubrum	leafcolor	0.305882	0.333333	492.076	18.2083	1.43925	19.7297	5167.28	28.6329	12.3978	0.118473	0.309207	6.48944	Intermediate
Montgomery et al., 2020	2654	Picea_glauca	leafcolor	-1.01471	0.333333	502.16	10.9751	1.6388	7.63635		40.1453	6.57985	0.862054	0.447307	47.0333	Conservative
Montgomery et al., 2020	2655	Pinus_banksiana	leafcolor	0.632353	0.333333	507.8	11.9199	1.16991	5.88254	610.514	40.3	10.5576			30	Conservative
Montgomery et al., 2020	2535	Abies_balsamea	leafcolor	0.335294	0.333333	518.087	14.5998	1.29404	12.2549		35.8739	10.0547	0.402165	0.5492	48.4282	Conservative
Montgomery et al., 2020	2659	Quercus_rubra	leafcolor	2.16471	0.333333	483.893	22.4238	1.67171	15.2394	12914.6	21.0168	13.7438	0.138469	0.338903	8.00869	Intermediate
Montgomery et al., 2020	2656	Pinus_strobus	leafcolor	0.932353	0.333333	493.633	14.1642	1.32686	7.28762	46.506	31.8608	10.7176	0.321413	0.421391	20.5996	Conservative
Montgomery et al., 2020	2657	Populus_tremuloides	leafcolor	5.53235	0.333333	495.531	23.8206	2.57336	14.4363	4845.15	19.2873	9.56342	0.144763	0.379856	6.27101	Intermediate
Montgomery et al., 2020	2703	Betula_papyrifera	leafcolor	3.15	0.333333	481.002	23.5064	2.18231	18.2013	3995.63	22.1173	10.0638	0.17132	0.43261	7.80024	Intermediate
Montgomery et al., 2020	2677	Populus_tremuloides	leafcolor	4.46176	0.333333	495.531	23.8206	2.57336	14.4363	4845.15	19.2873	9.56342	0.144763	0.379856	6.27101	Intermediate
Montgomery et al., 2020	2678	Quercus_macrocarpa	leafcolor	1.33824	0.333333	467.772	22.6571	2.36	15.1987		21.7761	9.53799	0.137729	0.357953	8.00016	Intermediate
Montgomery et al., 2020	2663	Betula_papyrifera	leafcolor	1.03824	0.333333	481.002	23.5064	2.18231	18.2013	3995.63	22.1173	10.0638	0.17132	0.43261	7.80024	Intermediate
Montgomery et al., 2020	2547	Acer_saccharum	leafcolor	-1.73529	0.333333	474.458	21.7004	1.5735	30.2769	4842.17	20.538	13.5483	0.10703	0.325296	7.66683	Acquisitive
Montgomery et al., 2020	2681	Acer_rubrum	leafcolor	3.72059	0.333333	492.076	18.2083	1.43925	19.7297	5167.28	28.6329	12.3978	0.118473	0.309207	6.48944	Intermediate
Montgomery et al., 2020	2704	Picea_glauca	leafcolor	-1.40882	0.333333	502.16	10.9751	1.6388	7.63635		40.1453	6.57985	0.862054	0.447307	47.0333	Conservative
Montgomery et al., 2020	2708	Quercus_macrocarpa	leafcolor	1.32353	0.333333	467.772	22.6571	2.36	15.1987		21.7761	9.53799	0.137729	0.357953	8.00016	Intermediate
Montgomery et al., 2020	2559	Picea_glauca	leafcolor	-1.76471	0.333333	502.16	10.9751	1.6388	7.63635		40.1453	6.57985	0.862054	0.447307	47.0333	Conservative
Montgomery et al., 2020	2560	Pinus_banksiana	leafcolor	-1.32353	0.333333	507.8	11.9199	1.16991	5.88254	610.514	40.3	10.5576			30	Conservative
Montgomery et al., 2020	2680	Abies_balsamea	leafcolor	-1.25882	0.333333	518.087	14.5998	1.29404	12.2549		35.8739	10.0547	0.402165	0.5492	48.4282	Conservative
Montgomery et al., 2020	2653	Betula_papyrifera	leafcolor	3.30294	0.333333	481.002	23.5064	2.18231	18.2013	3995.63	22.1173	10.0638	0.17132	0.43261	7.80024	Intermediate
Montgomery et al., 2020	2679	Quercus_rubra	leafcolor	0.326471	0.333333	483.893	22.4238	1.67171	15.2394	12914.6	21.0168	13.7438	0.138469	0.338903	8.00869	Intermediate
Morin et al., 2010	1137	Quercus_pubescens	leafout	-4.66667	0.4	495.897	18.6113	1.114	11.9175			15.3906		0.452059	6.8198	Intermediate
Morin et al., 2010	1962	Quercus_pubescens	leafcolor	8.22667	0.4	495.897	18.6113	1.114	11.9175			15.3906		0.452059	6.8198	Intermediate
Morin et al., 2010	1141	Quercus_robur	leafout	-8.54667	0.4	487.025	22.1917	1.96704	11.798	1307.15	24.2374	14.5503	0.162623	0.396767	7.00853	Intermediate
Morin et al., 2010	1138	Quercus_pubescens	leafout	-6.20333	0.4	495.897	18.6113	1.114	11.9175			15.3906		0.452059	6.8198	Intermediate
Morin et al., 2010	1142	Quercus_robur	leafout	-5.18	0.4	487.025	22.1917	1.96704	11.798	1307.15	24.2374	14.5503	0.162623	0.396767	7.00853	Intermediate
Morin et al., 2010	1963	Quercus_robur	leafcolor	3.53333	0.4	487.025	22.1917	1.96704	11.798	1307.15	24.2374	14.5503	0.162623	0.396767	7.00853	Intermediate
Morin et al., 2010	1130	Quercus_ilex	leafout	-6.90667	0.4	493.015	14.2539	0.917245	7.07855	539.661	35.3615	14.1998	0.301944	0.398595	22.4863	Conservative
Morin et al., 2010	1961	Quercus_pubescens	leafcolor	9.31333	0.4	495.897	18.6113	1.114	11.9175			15.3906		0.452059	6.8198	Intermediate
Morin et al., 2010	1139	Quercus_pubescens	leafout	-3.44667	0.4	495.897	18.6113	1.114	11.9175			15.3906		0.452059	6.8198	Intermediate
Morin et al., 2010	1134	Quercus_ilex	leafout	-5.27	0.4	493.015	14.2539	0.917245	7.07855	539.661	35.3615	14.1998	0.301944	0.398595	22.4863	Conservative
Morin et al., 2010	1968	Quercus_robur	leafcolor	-5.87	0.4	487.025	22.1917	1.96704	11.798	1307.15	24.2374	14.5503	0.162623	0.396767	7.00853	Intermediate
Morin et al., 2010	1972	Quercus_robur	leafcolor	-6.12667	0.4	487.025	22.1917	1.96704	11.798	1307.15	24.2374	14.5503	0.162623	0.396767	7.00853	Intermediate
Morin et al., 2010	1129	Quercus_ilex	leafout	-9.51333	0.4	493.015	14.2539	0.917245	7.07855	539.661	35.3615	14.1998	0.301944	0.398595	22.4863	Conservative
Morin et al., 2010	1140	Quercus_pubescens	leafout	-3.22333	0.4	495.897	18.6113	1.114	11.9175			15.3906		0.452059	6.8198	Intermediate
Morin et al., 2010	1971	Quercus_robur	leafcolor	-13.2133	0.4	487.025	22.1917	1.96704	11.798	1307.15	24.2374	14.5503	0.162623	0.396767	7.00853	Intermediate
Morin et al., 2010	1966	Quercus_pubescens	leafcolor	10.03	0.4	495.897	18.6113	1.114	11.9175			15.3906		0.452059	6.8198	Intermediate
Morin et al., 2010	1969	Quercus_pubescens	leafcolor	-3.19333	0.4	495.897	18.6113	1.114	11.9175			15.3906		0.452059	6.8198	Intermediate
Morin et al., 2010	1970	Quercus_pubescens	leafcolor	3.93	0.4	495.897	18.6113	1.114	11.9175			15.3906		0.452059	6.8198	Intermediate
Morin et al., 2010	1965	Quercus_pubescens	leafcolor	4.7	0.4	495.897	18.6113	1.114	11.9175			15.3906		0.452059	6.8198	Intermediate
Morin et al., 2010	1133	Quercus_ilex	leafout	-0.48	0.4	493.015	14.2539	0.917245	7.07855	539.661	35.3615	14.1998	0.301944	0.398595	22.4863	Conservative
Morin et al., 2010	1144	Quercus_robur	leafout	-3.32667	0.4	487.025	22.1917	1.96704	11.798	1307.15	24.2374	14.5503	0.162623	0.396767	7.00853	Intermediate
Morin et al., 2010	1143	Quercus_robur	leafout	-4.36667	0.4	487.025	22.1917	1.96704	11.798	1307.15	24.2374	14.5503	0.162623	0.396767	7.00853	Intermediate
Morin et al., 2010	1136	Quercus_pubescens	leafout	-5.13333	0.4	495.897	18.6113	1.114	11.9175			15.3906		0.452059	6.8198	Intermediate
Morin et al., 2010	1967	Quercus_robur	leafcolor	0.753333	0.4	487.025	22.1917	1.96704	11.798	1307.15	24.2374	14.5503	0.162623	0.396767	7.00853	Intermediate
Morin et al., 2010	1146	Quercus_robur	leafout	-2.92333	0.4	487.025	22.1917	1.96704	11.798	1307.15	24.2374	14.5503	0.162623	0.396767	7.00853	Intermediate
Morin et al., 2010	1145	Quercus_robur	leafout	-2.40667	0.4	487.025	22.1917	1.96704	11.798	1307.15	24.2374	14.5503	0.162623	0.396767	7.00853	Intermediate
Morin et al., 2010	1964	Quercus_robur	leafcolor	6.04333	0.4	487.025	22.1917	1.96704	11.798	1307.15	24.2374	14.5503	0.162623	0.396767	7.00853	Intermediate
Morin et al., 2010	1135	Quercus_pubescens	leafout	-8.58	0.4	495.897	18.6113	1.114	11.9175			15.3906		0.452059	6.8198	Intermediate
Morin et al., 2010	1132	Quercus_ilex	leafout	-2.43667	0.4	493.015	14.2539	0.917245	7.07855	539.661	35.3615	14.1998	0.301944	0.398595	22.4863	Conservative
Morin et al., 2010	1131	Quercus_ilex	leafout	-5.12	0.4	493.015	14.2539	0.917245	7.07855	539.661	35.3615	14.1998	0.301944	0.398595	22.4863	Conservative
Murray et al., 1994	1148	Picea_sitchensis	leafout	-5	0.4		12.1227	1.52045	5.23768			10.0401		0.369395	37.8
Murray et al., 1994	1147	Picea_sitchensis	leafout	-2.14286	0.4		12.1227	1.52045	5.23768			10.0401		0.369395	37.8
Nakamura et al., 2010	2424	Quercus_crispula	leafcolor	2	0.666667
Nakamura et al., 2010	1149	Quercus_crispula	leafout	0.096	0.666667
Nakamura et al., 2016	1150	Betula_ermanii	leafout	-1.3	0.25	444.239	24.9866	1.654	15.8956		19.8247	15.97	0.229823		3.73279	Intermediate
Nakamura et al., 2016	2237	Betula_ermanii	leafcolor	2.32	0.5	444.239	24.9866	1.654	15.8956		19.8247	15.97	0.229823		3.73279	Intermediate
Natali et al., 2012	2839	Vaccinium_uliginosum	leafcolor	2.475	1	495.285	19.4244	1.51694	13.61	88.6915	28.0327	13.4025	0.195	0.403332	3.6	Intermediate
Natali et al., 2012	1151	Betula_nana	leafout	-6.475	1	491.836	21.4338	2.18012	12.3192	97.5912	26.9717	10.9222	0.261	0.438776	3.05885	Intermediate
Natali et al., 2012	1152	Betula_nana	leafout	-8.05	1	491.836	21.4338	2.18012	12.3192	97.5912	26.9717	10.9222	0.261	0.438776	3.05885	Intermediate
Natali et al., 2012	1153	Carex_bigelowii	leafout	-1.825	1	462.652	21.5121	2.37511	18.6675	186.9	25.7049	10.7968		0.353456	3.61539	Intermediate
Natali et al., 2012	2837	Rubus_chamaemorus	leafcolor	10.475	1	454.843	21.9739	1.70816	14.5718	1975.44	21.5122	12.135	0.207	0.305845	3.61539	Intermediate
Natali et al., 2012	2838	Rubus_chamaemorus	leafcolor	13.6833	1	454.843	21.9739	1.70816	14.5718	1975.44	21.5122	12.135	0.207	0.305845	3.61539	Intermediate
Natali et al., 2012	1156	Vaccinium_uliginosum	leafout	-5.96667	1	495.285	19.4244	1.51694	13.61	88.6915	28.0327	13.4025	0.195	0.403332	3.6	Intermediate
Natali et al., 2012	2835	Carex_bigelowii	leafcolor	5.2	1	462.652	21.5121	2.37511	18.6675	186.9	25.7049	10.7968		0.353456	3.61539	Intermediate
Natali et al., 2012	2836	Carex_bigelowii	leafcolor	10.1	1	462.652	21.5121	2.37511	18.6675	186.9	25.7049	10.7968		0.353456	3.61539	Intermediate
Natali et al., 2012	1155	Vaccinium_uliginosum	leafout	-3	1	495.285	19.4244	1.51694	13.61	88.6915	28.0327	13.4025	0.195	0.403332	3.6	Intermediate
Natali et al., 2012	2834	Betula_nana	leafcolor	-2.98333	1	491.836	21.4338	2.18012	12.3192	97.5912	26.9717	10.9222	0.261	0.438776	3.05885	Intermediate
Natali et al., 2012	1154	Carex_bigelowii	leafout	-3	1	462.652	21.5121	2.37511	18.6675	186.9	25.7049	10.7968		0.353456	3.61539	Intermediate
Natali et al., 2012	2840	Vaccinium_uliginosum	leafcolor	5.38333	1	495.285	19.4244	1.51694	13.61	88.6915	28.0327	13.4025	0.195	0.403332	3.6	Intermediate
Natali et al., 2012	2833	Betula_nana	leafcolor	1.7	1	491.836	21.4338	2.18012	12.3192	97.5912	26.9717	10.9222	0.261	0.438776	3.05885	Intermediate
Norby et al., 2003	2175	Acer_rubrum	leafcolor	3	0.666667	492.076	18.2083	1.43925	19.7297	5167.28	28.6329	12.3978	0.118473	0.309207	6.48944	Intermediate
Norby et al., 2003	2176	Acer_saccharum	leafcolor	1	0.666667	474.458	21.7004	1.5735	30.2769	4842.17	20.538	13.5483	0.10703	0.325296	7.66683	Acquisitive
Norby et al., 2003	1162	Acer_saccharum	leafout	-2	0.666667	474.458	21.7004	1.5735	30.2769	4842.17	20.538	13.5483	0.10703	0.325296	7.66683	Acquisitive
Norby et al., 2003	1163	Acer_saccharum	leafout	1.5	0.666667	474.458	21.7004	1.5735	30.2769	4842.17	20.538	13.5483	0.10703	0.325296	7.66683	Acquisitive
Norby et al., 2003	1164	Acer_saccharum	leafout	-0.5	0.666667	474.458	21.7004	1.5735	30.2769	4842.17	20.538	13.5483	0.10703	0.325296	7.66683	Acquisitive
Norby et al., 2003	1159	Acer_rubrum	leafout	1.5	0.666667	492.076	18.2083	1.43925	19.7297	5167.28	28.6329	12.3978	0.118473	0.309207	6.48944	Intermediate
Norby et al., 2003	1157	Acer_rubrum	leafout	1.5	0.666667	492.076	18.2083	1.43925	19.7297	5167.28	28.6329	12.3978	0.118473	0.309207	6.48944	Intermediate
Norby et al., 2003	2177	Acer_rubrum	leafcolor	3.5	0.666667	492.076	18.2083	1.43925	19.7297	5167.28	28.6329	12.3978	0.118473	0.309207	6.48944	Intermediate
Norby et al., 2003	2180	Acer_saccharum	leafcolor	1	0.666667	474.458	21.7004	1.5735	30.2769	4842.17	20.538	13.5483	0.10703	0.325296	7.66683	Acquisitive
Norby et al., 2003	2181	Acer_rubrum	leafcolor	5.25	0.666667	492.076	18.2083	1.43925	19.7297	5167.28	28.6329	12.3978	0.118473	0.309207	6.48944	Intermediate
Norby et al., 2003	2179	Acer_rubrum	leafcolor	2.25	0.666667	492.076	18.2083	1.43925	19.7297	5167.28	28.6329	12.3978	0.118473	0.309207	6.48944	Intermediate
Norby et al., 2003	1158	Acer_rubrum	leafout	-0.75	0.666667	492.076	18.2083	1.43925	19.7297	5167.28	28.6329	12.3978	0.118473	0.309207	6.48944	Intermediate
Norby et al., 2003	2182	Acer_saccharum	leafcolor	5.5	0.666667	474.458	21.7004	1.5735	30.2769	4842.17	20.538	13.5483	0.10703	0.325296	7.66683	Acquisitive
Norby et al., 2003	2178	Acer_saccharum	leafcolor	2.75	0.666667	474.458	21.7004	1.5735	30.2769	4842.17	20.538	13.5483	0.10703	0.325296	7.66683	Acquisitive
Norby et al., 2003	1161	Acer_saccharum	leafout	0.75	0.666667	474.458	21.7004	1.5735	30.2769	4842.17	20.538	13.5483	0.10703	0.325296	7.66683	Acquisitive
Norby et al., 2003	1160	Acer_rubrum	leafout	-0.75	0.666667	492.076	18.2083	1.43925	19.7297	5167.28	28.6329	12.3978	0.118473	0.309207	6.48944	Intermediate
Peng et al., 2018	1983	Solidago_canadensis	leafcolor	1.17059	0.25	479.399	19.1603	2.23905	17.012	1344.35		8.87733	0.159	0.291044		Intermediate
Peng et al., 2018	1175	Solidago_canadensis	leafout	1.24706	1	479.399	19.1603	2.23905	17.012	1344.35		8.87733	0.159	0.291044		Intermediate
Peng et al., 2018	1984	Solidago_canadensis	leafcolor	0.964706	0.25	479.399	19.1603	2.23905	17.012	1344.35		8.87733	0.159	0.291044		Intermediate
Peng et al., 2018	1973	Solidago_canadensis	leafcolor	0.381481	0.25	479.399	19.1603	2.23905	17.012	1344.35		8.87733	0.159	0.291044		Intermediate
Peng et al., 2018	1176	Solidago_canadensis	leafout	1.28824	1	479.399	19.1603	2.23905	17.012	1344.35		8.87733	0.159	0.291044		Intermediate
Peng et al., 2018	1166	Solidago_canadensis	leafout	0.607407	0.666667	479.399	19.1603	2.23905	17.012	1344.35		8.87733	0.159	0.291044		Intermediate
Peng et al., 2018	1167	Solidago_canadensis	leafout	-0.47037	0.666667	479.399	19.1603	2.23905	17.012	1344.35		8.87733	0.159	0.291044		Intermediate
Peng et al., 2018	1171	Solidago_canadensis	leafout	1.34211	0.666667	479.399	19.1603	2.23905	17.012	1344.35		8.87733	0.159	0.291044		Intermediate
Peng et al., 2018	1974	Solidago_canadensis	leafcolor	0.0259259	0.25	479.399	19.1603	2.23905	17.012	1344.35		8.87733	0.159	0.291044		Intermediate
Peng et al., 2018	1982	Solidago_canadensis	leafcolor	1.18947	0.25	479.399	19.1603	2.23905	17.012	1344.35		8.87733	0.159	0.291044		Intermediate
Peng et al., 2018	1173	Solidago_canadensis	leafout	2.46471	1	479.399	19.1603	2.23905	17.012	1344.35		8.87733	0.159	0.291044		Intermediate
Peng et al., 2018	1978	Solidago_canadensis	leafcolor	1.52941	0.25	479.399	19.1603	2.23905	17.012	1344.35		8.87733	0.159	0.291044		Intermediate
Peng et al., 2018	1174	Solidago_canadensis	leafout	1.78824	1	479.399	19.1603	2.23905	17.012	1344.35		8.87733	0.159	0.291044		Intermediate
Peng et al., 2018	1981	Solidago_canadensis	leafcolor	-0.331579	0.25	479.399	19.1603	2.23905	17.012	1344.35		8.87733	0.159	0.291044		Intermediate
Peng et al., 2018	1165	Solidago_canadensis	leafout	-0.125926	0.666667	479.399	19.1603	2.23905	17.012	1344.35		8.87733	0.159	0.291044		Intermediate
Peng et al., 2018	1169	Solidago_canadensis	leafout	0.0315789	0.666667	479.399	19.1603	2.23905	17.012	1344.35		8.87733	0.159	0.291044		Intermediate
Peng et al., 2018	1170	Solidago_canadensis	leafout	0.815789	0.666667	479.399	19.1603	2.23905	17.012	1344.35		8.87733	0.159	0.291044		Intermediate
Peng et al., 2018	1976	Solidago_canadensis	leafcolor	-0.194737	0.25	479.399	19.1603	2.23905	17.012	1344.35		8.87733	0.159	0.291044		Intermediate
Peng et al., 2018	1168	Solidago_canadensis	leafout	-0.0444444	0.666667	479.399	19.1603	2.23905	17.012	1344.35		8.87733	0.159	0.291044		Intermediate
Peng et al., 2018	1172	Solidago_canadensis	leafout	0.484211	1	479.399	19.1603	2.23905	17.012	1344.35		8.87733	0.159	0.291044		Intermediate
Peng et al., 2018	1979	Solidago_canadensis	leafcolor	0.511111	0.25	479.399	19.1603	2.23905	17.012	1344.35		8.87733	0.159	0.291044		Intermediate
Peng et al., 2018	1980	Solidago_canadensis	leafcolor	-1.33333	0.25	479.399	19.1603	2.23905	17.012	1344.35		8.87733	0.159	0.291044		Intermediate
Peng et al., 2018	1977	Solidago_canadensis	leafcolor	2.1	0.25	479.399	19.1603	2.23905	17.012	1344.35		8.87733	0.159	0.291044		Intermediate
Peng et al., 2018	1975	Solidago_canadensis	leafcolor	2.01579	0.25	479.399	19.1603	2.23905	17.012	1344.35		8.87733	0.159	0.291044		Intermediate
Peng et al., 2019	2378	Solidago_canadensis	leafcolor	12.685	0.25	479.399	19.1603	2.23905	17.012	1344.35		8.87733	0.159	0.291044		Intermediate
Peng et al., 2019	2380	Solidago_canadensis	leafcolor	0.85	0.25	479.399	19.1603	2.23905	17.012	1344.35		8.87733	0.159	0.291044		Intermediate
Peng et al., 2019	2382	Solidago_canadensis	leafcolor	1.915	0.25	479.399	19.1603	2.23905	17.012	1344.35		8.87733	0.159	0.291044		Intermediate
Peng et al., 2019	2383	Solidago_canadensis	leafcolor	-2.275	0.25	479.399	19.1603	2.23905	17.012	1344.35		8.87733	0.159	0.291044		Intermediate
Peng et al., 2019	2379	Solidago_canadensis	leafcolor	4.225	0.25	479.399	19.1603	2.23905	17.012	1344.35		8.87733	0.159	0.291044		Intermediate
Peng et al., 2019	2387	Solidago_canadensis	leafcolor	3.905	0.25	479.399	19.1603	2.23905	17.012	1344.35		8.87733	0.159	0.291044		Intermediate
Peng et al., 2019	2384	Solidago_canadensis	leafcolor	0.215	0.25	479.399	19.1603	2.23905	17.012	1344.35		8.87733	0.159	0.291044		Intermediate
Peng et al., 2019	2381	Solidago_canadensis	leafcolor	1.915	0.25	479.399	19.1603	2.23905	17.012	1344.35		8.87733	0.159	0.291044		Intermediate
Peng et al., 2019	2386	Solidago_canadensis	leafcolor	1.065	0.25	479.399	19.1603	2.23905	17.012	1344.35		8.87733	0.159	0.291044		Intermediate
Peng et al., 2019	2385	Solidago_canadensis	leafcolor		0.25	479.399	19.1603	2.23905	17.012	1344.35		8.87733	0.159	0.291044		Intermediate
Peng, 2017	2334	Solidago_canadensis	leafcolor	0.995	0.25	479.399	19.1603	2.23905	17.012	1344.35		8.87733	0.159	0.291044		Intermediate
Peng, 2017	2335	Solidago_canadensis	leafcolor	-0.99	0.25	479.399	19.1603	2.23905	17.012	1344.35		8.87733	0.159	0.291044		Intermediate
Peng, 2017	2337	Solidago_canadensis	leafcolor	1.585	0.25	479.399	19.1603	2.23905	17.012	1344.35		8.87733	0.159	0.291044		Intermediate
Peng, 2017	2338	Solidago_canadensis	leafcolor	0.795	0.25	479.399	19.1603	2.23905	17.012	1344.35		8.87733	0.159	0.291044		Intermediate
Peng, 2017	2336	Solidago_canadensis	leafcolor	0.795	0.25	479.399	19.1603	2.23905	17.012	1344.35		8.87733	0.159	0.291044		Intermediate
Peng, 2017	2329	Solidago_canadensis	leafcolor	3.93	0.25	479.399	19.1603	2.23905	17.012	1344.35		8.87733	0.159	0.291044		Intermediate
Peng, 2017	2330	Solidago_canadensis	leafcolor	7.86	0.25	479.399	19.1603	2.23905	17.012	1344.35		8.87733	0.159	0.291044		Intermediate
Peng, 2017	2331	Solidago_canadensis	leafcolor	-0.395	0.25	479.399	19.1603	2.23905	17.012	1344.35		8.87733	0.159	0.291044		Intermediate
Peng, 2017	2332	Solidago_canadensis	leafcolor	0.795	0.25	479.399	19.1603	2.23905	17.012	1344.35		8.87733	0.159	0.291044		Intermediate
Peng, 2017	2333	Solidago_canadensis	leafcolor	-5.755	0.25	479.399	19.1603	2.23905	17.012	1344.35		8.87733	0.159	0.291044		Intermediate
Post et al., 2008a	1178	Salix_glauca	leafout	-1.75	0.666667	440.53	18.8019	2.83214	11.0012	600.517	25.9621	8.64232	0.204	0.386928	3.3	Intermediate
Post et al., 2008a	1177	Salix_glauca	leafout	-1.71429	0.666667	440.53	18.8019	2.83214	11.0012	600.517	25.9621	8.64232	0.204	0.386928	3.3	Intermediate
Post et al., 2008b	1180	Salix_glauca	leafout	-2.17857	0.4	440.53	18.8019	2.83214	11.0012	600.517	25.9621	8.64232	0.204	0.386928	3.3	Intermediate
Post et al., 2008b	1179	Cerastium_alpinum	leafout		0.4				29.2	32				0.211951
Raj et al., 2016	1190	Oryza_sativa	leafout	-1.5	0.666667		25.9536	1.69556	19.8		13.3393			0.271033
Raj et al., 2016	1182	Oryza_sativa	leafout	-1.5	0.666667		25.9536	1.69556	19.8		13.3393			0.271033
Raj et al., 2016	1183	Oryza_sativa	leafout	-1.6129	0.666667		25.9536	1.69556	19.8		13.3393			0.271033
Raj et al., 2016	1192	Oryza_sativa	leafout	-1.29032	0.666667		25.9536	1.69556	19.8		13.3393			0.271033
Raj et al., 2016	1189	Oryza_sativa	leafout	-1.5	0.666667		25.9536	1.69556	19.8		13.3393			0.271033
Raj et al., 2016	1187	Oryza_sativa	leafout		0.666667		25.9536	1.69556	19.8		13.3393			0.271033
Raj et al., 2016	1188	Oryza_sativa	leafout	-1.5	0.666667		25.9536	1.69556	19.8		13.3393			0.271033
Raj et al., 2016	1181	Oryza_sativa	leafout		0.666667		25.9536	1.69556	19.8		13.3393			0.271033
Raj et al., 2016	1196	Oryza_sativa	leafout	-2.05128	0.666667		25.9536	1.69556	19.8		13.3393			0.271033
Raj et al., 2016	1193	Oryza_sativa	leafout	-1.29032	0.666667		25.9536	1.69556	19.8		13.3393			0.271033
Raj et al., 2016	1194	Oryza_sativa	leafout	-2.30769	0.666667		25.9536	1.69556	19.8		13.3393			0.271033
Raj et al., 2016	1191	Oryza_sativa	leafout	-1.6129	0.666667		25.9536	1.69556	19.8		13.3393			0.271033
Raj et al., 2016	1195	Oryza_sativa	leafout	-2.30769	0.666667		25.9536	1.69556	19.8		13.3393			0.271033
Raj et al., 2016	1185	Oryza_sativa	leafout	-1.25	0.666667		25.9536	1.69556	19.8		13.3393			0.271033
Raj et al., 2016	1186	Oryza_sativa	leafout	-1.25	0.666667		25.9536	1.69556	19.8		13.3393			0.271033
Raj et al., 2016	1184	Oryza_sativa	leafout	-1.79487	0.666667		25.9536	1.69556	19.8		13.3393			0.271033
Ren et al., 2020	1200	Abies_balsamea	leafout	-0.524	0.166667	518.087	14.5998	1.29404	12.2549		35.8739	10.0547	0.402165	0.5492	48.4282	Conservative
Ren et al., 2020	1202	Picea_glauca	leafout	-0.869	0.166667	502.16	10.9751	1.6388	7.63635		40.1453	6.57985	0.862054	0.447307	47.0333	Conservative
Ren et al., 2020	1201	Picea_glauca	leafout	-2	0.166667	502.16	10.9751	1.6388	7.63635		40.1453	6.57985	0.862054	0.447307	47.0333	Conservative
Ren et al., 2020	1205	Picea_mariana	leafout	-3.066	0.166667	491.696	9.10538	1.09961	4.96667	312.846	51.6818	8.4031		0.222072	58.5	Conservative
Ren et al., 2020	1199	Abies_balsamea	leafout	-0.57	0.166667	518.087	14.5998	1.29404	12.2549		35.8739	10.0547	0.402165	0.5492	48.4282	Conservative
Ren et al., 2020	1208	Picea_mariana	leafout	-0.817	0.166667	491.696	9.10538	1.09961	4.96667	312.846	51.6818	8.4031		0.222072	58.5	Conservative
Ren et al., 2020	1204	Picea_glauca	leafout	-0.557	0.166667	502.16	10.9751	1.6388	7.63635		40.1453	6.57985	0.862054	0.447307	47.0333	Conservative
Ren et al., 2020	1198	Abies_balsamea	leafout	-0.78	0.166667	518.087	14.5998	1.29404	12.2549		35.8739	10.0547	0.402165	0.5492	48.4282	Conservative
Ren et al., 2020	1203	Picea_glauca	leafout	-0.836	0.166667	502.16	10.9751	1.6388	7.63635		40.1453	6.57985	0.862054	0.447307	47.0333	Conservative
Ren et al., 2020	1197	Abies_balsamea	leafout	-1.394	0.166667	518.087	14.5998	1.29404	12.2549		35.8739	10.0547	0.402165	0.5492	48.4282	Conservative
Ren et al., 2020	1207	Picea_mariana	leafout	-1.214	0.166667	491.696	9.10538	1.09961	4.96667	312.846	51.6818	8.4031		0.222072	58.5	Conservative
[truncated: 1,080 more rows]

## Sheet: Main Article Figure 3
species	Site_ID	ST	LT	FN	SLA	FP	FDMC	type	source
Acer circinatum	20100	-7.16381	0.124625		34.8297			SOS	NPN
Acer circinatum	17574	-2.90138	0.124625		34.8297			SOS	NPN
Acer circinatum	9973	3.61616	0.124625		34.8297			SOS	NPN
Acer macrophyllum	25010	8.35724	0.1406	26.4	24.2921			SOS	NPN
Acer macrophyllum	25009	12.6695	0.1406	26.4	24.2921			SOS	NPN
Acer negundo	8836	-0.769283	0.125074	26.1671	24.9229	2.25086	0.301456	SOS	NPN
Acer negundo	19380	7.83315	0.125074	26.1671	24.9229	2.25086	0.301456	SOS	NPN
Acer negundo	21359	5.22959	0.125074	26.1671	24.9229	2.25086	0.301456	SOS	NPN
Acer negundo	6362	-4.24303	0.125074	26.1671	24.9229	2.25086	0.301456	SOS	NPN
Acer negundo	2394	-2.99496	0.125074	26.1671	24.9229	2.25086	0.301456	SOS	NPN
Acer pensylvanicum	9341	-1.77098	0.0909983	24.7758	39.2431	1.8015	0.238396	SOS	NPN
Acer pensylvanicum	18132	-5.06392	0.0909983	24.7758	39.2431	1.8015	0.238396	SOS	NPN
Acer pensylvanicum	9344	-0.100932	0.0909983	24.7758	39.2431	1.8015	0.238396	SOS	NPN
Acer pensylvanicum	11899	-2.22454	0.0909983	24.7758	39.2431	1.8015	0.238396	SOS	NPN
Acer pensylvanicum	9339	1.7056	0.0909983	24.7758	39.2431	1.8015	0.238396	SOS	NPN
Acer pensylvanicum	9338	-1.28513	0.0909983	24.7758	39.2431	1.8015	0.238396	SOS	NPN
Acer platanoides	23813	-2.20611	0.126666	19.7657	18.3992	1.81398	0.384127	SOS	NPN
Acer rubrum	5523	-0.554767	0.118473	18.2083	19.7297	1.43925	0.309207	SOS	NPN
Acer rubrum	9340	-1.97197	0.118473	18.2083	19.7297	1.43925	0.309207	SOS	NPN
Acer rubrum	16876	-0.668809	0.118473	18.2083	19.7297	1.43925	0.309207	SOS	NPN
Acer rubrum	9344	-0.0362319	0.118473	18.2083	19.7297	1.43925	0.309207	SOS	NPN
Acer rubrum	8182	4.184	0.118473	18.2083	19.7297	1.43925	0.309207	SOS	NPN
Acer rubrum	16214	-2.14501	0.118473	18.2083	19.7297	1.43925	0.309207	SOS	NPN
Acer rubrum	11896	-16.6376	0.118473	18.2083	19.7297	1.43925	0.309207	SOS	NPN
Acer rubrum	9175	-4.02568	0.118473	18.2083	19.7297	1.43925	0.309207	SOS	NPN
Acer rubrum	5261	-3.5	0.118473	18.2083	19.7297	1.43925	0.309207	SOS	NPN
Acer rubrum	20250	4.00607	0.118473	18.2083	19.7297	1.43925	0.309207	SOS	NPN
Acer rubrum	5509	-2.1624	0.118473	18.2083	19.7297	1.43925	0.309207	SOS	NPN
Acer rubrum	8902	-2.78072	0.118473	18.2083	19.7297	1.43925	0.309207	SOS	NPN
Acer rubrum	6242	-3.68299	0.118473	18.2083	19.7297	1.43925	0.309207	SOS	NPN
Acer rubrum	2119	-3.01141	0.118473	18.2083	19.7297	1.43925	0.309207	SOS	NPN
Acer rubrum	18572	-3.28034	0.118473	18.2083	19.7297	1.43925	0.309207	SOS	NPN
Acer rubrum	5582	-0.989892	0.118473	18.2083	19.7297	1.43925	0.309207	SOS	NPN
Acer rubrum	6362	-4.16363	0.118473	18.2083	19.7297	1.43925	0.309207	SOS	NPN
Acer rubrum	1668	-4.50215	0.118473	18.2083	19.7297	1.43925	0.309207	SOS	NPN
Acer rubrum	8836	-4.96967	0.118473	18.2083	19.7297	1.43925	0.309207	SOS	NPN
Acer rubrum	21168	4.19318	0.118473	18.2083	19.7297	1.43925	0.309207	SOS	NPN
Acer rubrum	2394	-2.62384	0.118473	18.2083	19.7297	1.43925	0.309207	SOS	NPN
Acer rubrum	2410	-5.75732	0.118473	18.2083	19.7297	1.43925	0.309207	SOS	NPN
Acer rubrum	17754	-5.76917	0.118473	18.2083	19.7297	1.43925	0.309207	SOS	NPN
Acer rubrum	2792	-6.72057	0.118473	18.2083	19.7297	1.43925	0.309207	SOS	NPN
Acer rubrum	16257	-2.54298	0.118473	18.2083	19.7297	1.43925	0.309207	SOS	NPN
Acer rubrum	17756	-6.87898	0.118473	18.2083	19.7297	1.43925	0.309207	SOS	NPN
Acer rubrum	12003	0.910385	0.118473	18.2083	19.7297	1.43925	0.309207	SOS	NPN
Acer rubrum	9988	-2.501	0.118473	18.2083	19.7297	1.43925	0.309207	SOS	NPN
Acer rubrum	8898	0.0237643	0.118473	18.2083	19.7297	1.43925	0.309207	SOS	NPN
Acer rubrum	11899	4.04591	0.118473	18.2083	19.7297	1.43925	0.309207	SOS	NPN
Acer rubrum	16240	-1.78103	0.118473	18.2083	19.7297	1.43925	0.309207	SOS	NPN
Acer rubrum	21468	-1.39561	0.118473	18.2083	19.7297	1.43925	0.309207	SOS	NPN
Acer rubrum	16212	-6.78462	0.118473	18.2083	19.7297	1.43925	0.309207	SOS	NPN
Acer rubrum	22017	-4.95058	0.118473	18.2083	19.7297	1.43925	0.309207	SOS	NPN
Acer rubrum	8806	-1.60608	0.118473	18.2083	19.7297	1.43925	0.309207	SOS	NPN
Acer rubrum	16213	-5.47805	0.118473	18.2083	19.7297	1.43925	0.309207	SOS	NPN
Acer rubrum	9506	0.183486	0.118473	18.2083	19.7297	1.43925	0.309207	SOS	NPN
Acer rubrum	11897	1.56322	0.118473	18.2083	19.7297	1.43925	0.309207	SOS	NPN
Acer rubrum	18132	0.292466	0.118473	18.2083	19.7297	1.43925	0.309207	SOS	NPN
Acer rubrum	8208	1.19929	0.118473	18.2083	19.7297	1.43925	0.309207	SOS	NPN
Acer rubrum	9341	-0.814188	0.118473	18.2083	19.7297	1.43925	0.309207	SOS	NPN
Acer rubrum	2395	-2.82276	0.118473	18.2083	19.7297	1.43925	0.309207	SOS	NPN
Acer rubrum	17769	-1.17938	0.118473	18.2083	19.7297	1.43925	0.309207	SOS	NPN
Acer rubrum	8492	1.56913	0.118473	18.2083	19.7297	1.43925	0.309207	SOS	NPN
Acer rubrum	17768	-3.40306	0.118473	18.2083	19.7297	1.43925	0.309207	SOS	NPN
Acer rubrum	12002	-4.16713	0.118473	18.2083	19.7297	1.43925	0.309207	SOS	NPN
Acer rubrum	9993	-0.965114	0.118473	18.2083	19.7297	1.43925	0.309207	SOS	NPN
Acer rubrum	5262	-2.52208	0.118473	18.2083	19.7297	1.43925	0.309207	SOS	NPN
Acer rubrum	19380	5.70187	0.118473	18.2083	19.7297	1.43925	0.309207	SOS	NPN
Acer rubrum	16239	-6.6966	0.118473	18.2083	19.7297	1.43925	0.309207	SOS	NPN
Acer rubrum	8981	-3.22491	0.118473	18.2083	19.7297	1.43925	0.309207	SOS	NPN
Acer rubrum	11809	-1.48929	0.118473	18.2083	19.7297	1.43925	0.309207	SOS	NPN
Acer rubrum	16454	1.29841	0.118473	18.2083	19.7297	1.43925	0.309207	SOS	NPN
Acer rubrum	22221	-1.62869	0.118473	18.2083	19.7297	1.43925	0.309207	SOS	NPN
Acer rubrum	8381	-7.60727	0.118473	18.2083	19.7297	1.43925	0.309207	SOS	NPN
Acer rubrum	9343	-1.36347	0.118473	18.2083	19.7297	1.43925	0.309207	SOS	NPN
Acer rubrum	17562	-3.05577	0.118473	18.2083	19.7297	1.43925	0.309207	SOS	NPN
Acer rubrum	18944	28.7268	0.118473	18.2083	19.7297	1.43925	0.309207	SOS	NPN
Acer rubrum	9342	-0.997381	0.118473	18.2083	19.7297	1.43925	0.309207	SOS	NPN
Acer rubrum	1915	-2.6055	0.118473	18.2083	19.7297	1.43925	0.309207	SOS	NPN
Acer rubrum	23813	-1.53979	0.118473	18.2083	19.7297	1.43925	0.309207	SOS	NPN
Acer rubrum	9339	2.21805	0.118473	18.2083	19.7297	1.43925	0.309207	SOS	NPN
Acer rubrum	9338	-3.97365	0.118473	18.2083	19.7297	1.43925	0.309207	SOS	NPN
Acer saccharinum	19462	-2.89561	0.111358	18.3497	19.6512	3.33333	0.28788	SOS	NPN
Acer saccharinum	17768	0.652661	0.111358	18.3497	19.6512	3.33333	0.28788	SOS	NPN
Acer saccharum	20572	-2.83312	0.10703	21.7004	30.2769	1.5735	0.325296	SOS	NPN
Acer saccharum	17755	-4.31743	0.10703	21.7004	30.2769	1.5735	0.325296	SOS	NPN
Acer saccharum	16723	4.46428	0.10703	21.7004	30.2769	1.5735	0.325296	SOS	NPN
Acer saccharum	9341	-1.22904	0.10703	21.7004	30.2769	1.5735	0.325296	SOS	NPN
Acer saccharum	17767	-0.356991	0.10703	21.7004	30.2769	1.5735	0.325296	SOS	NPN
Acer saccharum	6362	-4.17716	0.10703	21.7004	30.2769	1.5735	0.325296	SOS	NPN
Acer saccharum	16257	-4.71567	0.10703	21.7004	30.2769	1.5735	0.325296	SOS	NPN
Acer saccharum	21169	-2.96324	0.10703	21.7004	30.2769	1.5735	0.325296	SOS	NPN
Acer saccharum	8899	-4.6063	0.10703	21.7004	30.2769	1.5735	0.325296	SOS	NPN
Acer saccharum	9344	1.78443	0.10703	21.7004	30.2769	1.5735	0.325296	SOS	NPN
Acer saccharum	18943	7.78785	0.10703	21.7004	30.2769	1.5735	0.325296	SOS	NPN
Acer saccharum	17757	-1.59196	0.10703	21.7004	30.2769	1.5735	0.325296	SOS	NPN
Acer saccharum	2120	-3.32553	0.10703	21.7004	30.2769	1.5735	0.325296	SOS	NPN
Acer saccharum	12249	-2.07295	0.10703	21.7004	30.2769	1.5735	0.325296	SOS	NPN
Acer saccharum	6481	-3.59711	0.10703	21.7004	30.2769	1.5735	0.325296	SOS	NPN
Acer saccharum	8806	-1.5296	0.10703	21.7004	30.2769	1.5735	0.325296	SOS	NPN
Acer saccharum	11791	0.107073	0.10703	21.7004	30.2769	1.5735	0.325296	SOS	NPN
Acer saccharum	1915	-2.02907	0.10703	21.7004	30.2769	1.5735	0.325296	SOS	NPN
Acer saccharum	1668	-0.855045	0.10703	21.7004	30.2769	1.5735	0.325296	SOS	NPN
Acer saccharum	16876	-2.14145	0.10703	21.7004	30.2769	1.5735	0.325296	SOS	NPN
Acer saccharum	19586	2.3612	0.10703	21.7004	30.2769	1.5735	0.325296	SOS	NPN
Acer saccharum	2540	-4.89226	0.10703	21.7004	30.2769	1.5735	0.325296	SOS	NPN
Acer saccharum	17768	-1.96541	0.10703	21.7004	30.2769	1.5735	0.325296	SOS	NPN
Acer saccharum	17582	-1.9453	0.10703	21.7004	30.2769	1.5735	0.325296	SOS	NPN
Acer saccharum	11617	-1.57024	0.10703	21.7004	30.2769	1.5735	0.325296	SOS	NPN
Acer saccharum	21247	-21.008	0.10703	21.7004	30.2769	1.5735	0.325296	SOS	NPN
Acer saccharum	5262	-8.03846	0.10703	21.7004	30.2769	1.5735	0.325296	SOS	NPN
Acer saccharum	8460	-0.404113	0.10703	21.7004	30.2769	1.5735	0.325296	SOS	NPN
Acer saccharum	17756	-1.46793	0.10703	21.7004	30.2769	1.5735	0.325296	SOS	NPN
Acer saccharum	9339	-1.68641	0.10703	21.7004	30.2769	1.5735	0.325296	SOS	NPN
Acer saccharum	17753	-3.66662	0.10703	21.7004	30.2769	1.5735	0.325296	SOS	NPN
Acer saccharum	22221	-4.53651	0.10703	21.7004	30.2769	1.5735	0.325296	SOS	NPN
Acer saccharum	17754	-5.65584	0.10703	21.7004	30.2769	1.5735	0.325296	SOS	NPN
Acer spicatum	8901	-5.48479	0.126358	23.7707	37.264	2.27846	0.218	SOS	NPN
Achillea millefolium	19	-1.95474	0.229909	25.1208	16.1358	2.37414	0.238679	SOS	NPN
Achillea millefolium	16454	-13.5863	0.229909	25.1208	16.1358	2.37414	0.238679	SOS	NPN
Actaea pachypoda	10585	-1.23605						SOS	NPN
Adenostoma fasciculatum	12493	-2.37936		10.5858	4.94658	1.26385	0.5256	SOS	NPN
Aesculus californica	11410	-10.1071		23.155	14.7896		0.3345	SOS	NPN
Aesculus californica	16262	-1.6111		23.155	14.7896		0.3345	SOS	NPN
Aesculus californica	12725	5.66801		23.155	14.7896		0.3345	SOS	NPN
Aesculus californica	6300	-2.35151		23.155	14.7896		0.3345	SOS	NPN
Aesculus californica	6398	-3.55989		23.155	14.7896		0.3345	SOS	NPN
Aesculus californica	6399	3.11155		23.155	14.7896		0.3345	SOS	NPN
Aesculus californica	6291	-3.85935		23.155	14.7896		0.3345	SOS	NPN
Aesculus californica	1380	-2.63995		23.155	14.7896		0.3345	SOS	NPN
Aesculus flava	20229	-4.21697		25.6225	28.2667	1.83333		SOS	NPN
Aesculus flava	8904	-1.43954		25.6225	28.2667	1.83333		SOS	NPN
Aesculus flava	9339	1.28479		25.6225	28.2667	1.83333		SOS	NPN
Aesculus flava	8182	-2.66328		25.6225	28.2667	1.83333		SOS	NPN
Aesculus flava	11895	6.37142		25.6225	28.2667	1.83333		SOS	NPN
Aesculus flava	20223	-5.16381		25.6225	28.2667	1.83333		SOS	NPN
Aesculus flava	9343	-0.580119		25.6225	28.2667	1.83333		SOS	NPN
Aesculus flava	9344	0.248414		25.6225	28.2667	1.83333		SOS	NPN
Aesculus flava	8899	-3.58106		25.6225	28.2667	1.83333		SOS	NPN
Aesculus flava	8903	5.59676		25.6225	28.2667	1.83333		SOS	NPN
Alliaria petiolata	10585	-3.56331	0.151733	45.1906	53.8401	3.34548	0.156817	SOS	NPN
Alliaria petiolata	8209	-0.195187	0.151733	45.1906	53.8401	3.34548	0.156817	SOS	NPN
Alnus incana	8538	-5.51573	0.14	32.442	18.8172	2.14748	0.30547	SOS	NPN
Alnus incana	5536	-1.13027	0.14	32.442	18.8172	2.14748	0.30547	SOS	NPN
Alnus rubra	19952	-5.00417		23.0834	14.0543	1.39758		SOS	NPN
Amelanchier alnifolia	5076	-2.0538	0.29	18.2	12.704	1.58819		SOS	NPN
Amelanchier alnifolia	2410	-3.4053	0.29	18.2	12.704	1.58819		SOS	NPN
Amelanchier alnifolia	5533	-5.84088	0.29	18.2	12.704	1.58819		SOS	NPN
Amelanchier canadensis	2394	-1.54469		21		1.5		SOS	NPN
Amelanchier canadensis	5509	-2.03686		21		1.5		SOS	NPN
Amelanchier canadensis	6242	-3.72407		21		1.5		SOS	NPN
Amelanchier grandiflora-autumnbrilliance	18536	-8.94737						SOS	NPN
Amelanchier laevis	8182	1.54295	0.099	22.65	18.7976			SOS	NPN
Amelanchier laevis	20572	-5.44045	0.099	22.65	18.7976			SOS	NPN
Amelanchier laevis	8899	-2.95132	0.099	22.65	18.7976			SOS	NPN
Amorpha canescens	8309	-6.27635	0.15	24.6436	14.7046	1.5	0.388828	SOS	NPN
Andropogon gerardii	6362	-10.3829	0.11	11.9252	17.4855	1.86	0.348136	SOS	NPN
Anemone acutiloba	17562	-1.77803						SOS	NPN
Anemone patens	5076	-0.521631						SOS	NPN
Aquilegia canadensis	2394	-1.79258		23.5085	39.3679			SOS	NPN
Aquilegia canadensis	10585	-5.2622		23.5085	39.3679			SOS	NPN
Aquilegia canadensis	6242	-4.15933		23.5085	39.3679			SOS	NPN
Aralia nudicaulis	23813	-1.98861	0.0736933	21.13	37.2058	2.73286	0.230962	SOS	NPN
Arctostaphylos patula	8986	-1.31125		9	3.60163	1.4		SOS	NPN
Arctostaphylos patula	5977	-11.0153		9	3.60163	1.4		SOS	NPN
Arctostaphylos uva-ursi	6242	1.81565						SOS	NPN
Arctostaphylos uva-ursi	5076	-1.49022						SOS	NPN
Arisaema triphyllum	8460	-1.33204	0.131889	26.75	45.0343	3.025	0.0946529	SOS	NPN
Arisaema triphyllum	5951	-2.04747	0.131889	26.75	45.0343	3.025	0.0946529	SOS	NPN
Arisaema triphyllum	5327	-2.22177	0.131889	26.75	45.0343	3.025	0.0946529	SOS	NPN
Arisaema triphyllum	18132	-10.7147	0.131889	26.75	45.0343	3.025	0.0946529	SOS	NPN
Arisaema triphyllum	17562	-2.82069	0.131889	26.75	45.0343	3.025	0.0946529	SOS	NPN
Arisaema triphyllum	5952	-3.13084	0.131889	26.75	45.0343	3.025	0.0946529	SOS	NPN
Artemisia californica	16496	-1.01167	0.264227	22.95	12.9705		0.42225	SOS	NPN
Artemisia californica	16588	-1.01167	0.264227	22.95	12.9705		0.42225	SOS	NPN
Artemisia californica	16587	-1.01167	0.264227	22.95	12.9705		0.42225	SOS	NPN
Aruncus dioicus	10585	-3.15277		32.3292	42.995	1.9	0.194756	SOS	NPN
Asarum canadense	10585	-3.99146			24.555		0.116487	SOS	NPN
Asclepias speciosa	6466	12.0782	0.194					SOS	NPN
Asclepias syriaca	5261	25.0233	0.3	28.4327	16.273	3.4	0.201573	SOS	NPN
Asclepias syriaca	5583	-1.33821	0.3	28.4327	16.273	3.4	0.201573	SOS	NPN
Asclepias syriaca	5674	-3.48379	0.3	28.4327	16.273	3.4	0.201573	SOS	NPN
Asclepias syriaca	18834	-1.16587	0.3	28.4327	16.273	3.4	0.201573	SOS	NPN
Asclepias syriaca	16454	-8.13513	0.3	28.4327	16.273	3.4	0.201573	SOS	NPN
Asclepias syriaca	22221	-2.48343	0.3	28.4327	16.273	3.4	0.201573	SOS	NPN
Asclepias syriaca	6481	-8.48006	0.3	28.4327	16.273	3.4	0.201573	SOS	NPN
Asclepias syriaca	8207	-2.10161	0.3	28.4327	16.273	3.4	0.201573	SOS	NPN
Asclepias syriaca	21247	-12.1774	0.3	28.4327	16.273	3.4	0.201573	SOS	NPN
Asclepias syriaca	19950	-7.5	0.3	28.4327	16.273	3.4	0.201573	SOS	NPN
Asclepias syriaca	20268	-5.99469	0.3	28.4327	16.273	3.4	0.201573	SOS	NPN
Asclepias tuberosa	10585	-3.70775	0.28	23.0628	19.9615		0.227206	SOS	NPN
Asimina triloba	9988	-2.29644	0.1305	22.1893	42.6212		0.199861	SOS	NPN
Asimina triloba	22017	-5.21982	0.1305	22.1893	42.6212		0.199861	SOS	NPN
Baccharis pilularis	5958	45.1429	0.442806	20.9146	9.56043	1.49934	0.3976	SOS	NPN
Baccharis pilularis	6219	6.63272	0.442806	20.9146	9.56043	1.49934	0.3976	SOS	NPN
Baccharis pilularis	6221	5.72424	0.442806	20.9146	9.56043	1.49934	0.3976	SOS	NPN
Baccharis pilularis	5901	-5.88733	0.442806	20.9146	9.56043	1.49934	0.3976	SOS	NPN
Baccharis pilularis	8959	6.46357	0.442806	20.9146	9.56043	1.49934	0.3976	SOS	NPN
Baccharis pilularis	5881	18.0209	0.442806	20.9146	9.56043	1.49934	0.3976	SOS	NPN
Baccharis pilularis	10995	1.31966	0.442806	20.9146	9.56043	1.49934	0.3976	SOS	NPN
Baccharis pilularis	6214	8.47072	0.442806	20.9146	9.56043	1.49934	0.3976	SOS	NPN
Baccharis pilularis	6398	1.60063	0.442806	20.9146	9.56043	1.49934	0.3976	SOS	NPN
Baccharis pilularis	9022	1.65828	0.442806	20.9146	9.56043	1.49934	0.3976	SOS	NPN
Baccharis pilularis	9242	5.30464	0.442806	20.9146	9.56043	1.49934	0.3976	SOS	NPN
Baccharis pilularis	5900	-1.05594	0.442806	20.9146	9.56043	1.49934	0.3976	SOS	NPN
Baccharis pilularis	5957	47.6655	0.442806	20.9146	9.56043	1.49934	0.3976	SOS	NPN
Baccharis pilularis	6399	-0.64314	0.442806	20.9146	9.56043	1.49934	0.3976	SOS	NPN
Baccharis salicifolia	16592	-0.0946213		26.707	13.167			SOS	NPN
Baccharis salicifolia	16590	-0.0946213		26.707	13.167			SOS	NPN
Baccharis salicifolia	16591	-0.0946213		26.707	13.167			SOS	NPN
Baptisia australis	10585	-1.22727	0.252857	48.16	11.9048		0.183737	SOS	NPN
Betula alleghaniensis	16240	-3.7538	0.10174	26.5488	32.2509	1.76364	0.302712	SOS	NPN
Betula alleghaniensis	5952	-2.96053	0.10174	26.5488	32.2509	1.76364	0.302712	SOS	NPN
Betula alleghaniensis	16212	-3.15058	0.10174	26.5488	32.2509	1.76364	0.302712	SOS	NPN
Betula alleghaniensis	16241	-1.75003	0.10174	26.5488	32.2509	1.76364	0.302712	SOS	NPN
Betula alleghaniensis	9175	-3.20348	0.10174	26.5488	32.2509	1.76364	0.302712	SOS	NPN
Betula alleghaniensis	8899	7.53385	0.10174	26.5488	32.2509	1.76364	0.302712	SOS	NPN
Betula alleghaniensis	8901	-2.99355	0.10174	26.5488	32.2509	1.76364	0.302712	SOS	NPN
Betula alleghaniensis	11895	0.685792	0.10174	26.5488	32.2509	1.76364	0.302712	SOS	NPN
Betula alleghaniensis	16214	-2.40273	0.10174	26.5488	32.2509	1.76364	0.302712	SOS	NPN
Betula alleghaniensis	16213	-2.98383	0.10174	26.5488	32.2509	1.76364	0.302712	SOS	NPN
Betula alleghaniensis	17769	-1.99485	0.10174	26.5488	32.2509	1.76364	0.302712	SOS	NPN
Betula alleghaniensis	16239	-2.88309	0.10174	26.5488	32.2509	1.76364	0.302712	SOS	NPN
Betula alleghaniensis	2792	-6.19055	0.10174	26.5488	32.2509	1.76364	0.302712	SOS	NPN
Betula alleghaniensis	17767	-5.38506	0.10174	26.5488	32.2509	1.76364	0.302712	SOS	NPN
Betula alleghaniensis	17758	-4.19935	0.10174	26.5488	32.2509	1.76364	0.302712	SOS	NPN
Betula lenta	10787	2.18683	0.113448	25.8823	26.4532	1.415		SOS	NPN
Betula lenta	8898	0.399724	0.113448	25.8823	26.4532	1.415		SOS	NPN
Betula lenta	9338	-2.9048	0.113448	25.8823	26.4532	1.415		SOS	NPN
Betula lenta	11897	-0.426884	0.113448	25.8823	26.4532	1.415		SOS	NPN
Betula lenta	9344	3.76613	0.113448	25.8823	26.4532	1.415		SOS	NPN
Betula lenta	8981	-5.10167	0.113448	25.8823	26.4532	1.415		SOS	NPN
Betula lenta	12003	-3.01044	0.113448	25.8823	26.4532	1.415		SOS	NPN
Betula lenta	9343	-1.56101	0.113448	25.8823	26.4532	1.415		SOS	NPN
Betula lenta	1668	-2.3826	0.113448	25.8823	26.4532	1.415		SOS	NPN
Betula lenta	20250	-3.94919	0.113448	25.8823	26.4532	1.415		SOS	NPN
Betula lenta	9339	-1.61444	0.113448	25.8823	26.4532	1.415		SOS	NPN
Betula lenta	11895	3.83756	0.113448	25.8823	26.4532	1.415		SOS	NPN
Betula nana	5078	-2.47406	0.261	21.4338	12.3192	2.18012	0.438776	SOS	NPN
Betula papyrifera	38	-3.05252	0.17132	23.5064	18.2013	2.18231	0.43261	SOS	NPN
Betula papyrifera	6242	-2.49858	0.17132	23.5064	18.2013	2.18231	0.43261	SOS	NPN
Betula papyrifera	2395	-1.70426	0.17132	23.5064	18.2013	2.18231	0.43261	SOS	NPN
Betula papyrifera	5582	1.29815	0.17132	23.5064	18.2013	2.18231	0.43261	SOS	NPN
Betula papyrifera	2394	1.6809	0.17132	23.5064	18.2013	2.18231	0.43261	SOS	NPN
Betula papyrifera	5509	-2.43863	0.17132	23.5064	18.2013	2.18231	0.43261	SOS	NPN
Betula papyrifera	5076	-0.489418	0.17132	23.5064	18.2013	2.18231	0.43261	SOS	NPN
Betula papyrifera	5583	1.44517	0.17132	23.5064	18.2013	2.18231	0.43261	SOS	NPN
Betula papyrifera	5327	-1.25406	0.17132	23.5064	18.2013	2.18231	0.43261	SOS	NPN
Caltha palustris	5952	-4.22897	0.344904	38.526	30.6897	1.85868	0.164044	SOS	NPN
Caltha palustris	38	-3.78783	0.344904	38.526	30.6897	1.85868	0.164044	SOS	NPN
Caltha palustris	2411	-3.31638	0.344904	38.526	30.6897	1.85868	0.164044	SOS	NPN
Carex aquatilis	5078	-1.44182		30.4236	16.1161	2.00857	0.401282	SOS	NPN
Carex bigelowii	18549	-4.69845		21.5845	18.0554	2.37511	0.353456	SOS	NPN
Carex bigelowii	16199	1.51208		21.5845	18.0554	2.37511	0.353456	SOS	NPN
Carex bigelowii	16196	1.80027		21.5845	18.0554	2.37511	0.353456	SOS	NPN
Carex bigelowii	23805	-8.71601		21.5845	18.0554	2.37511	0.353456	SOS	NPN
Carex bigelowii	16219	-0.218971		21.5845	18.0554	2.37511	0.353456	SOS	NPN
Carex bigelowii	18548	-5.35523		21.5845	18.0554	2.37511	0.353456	SOS	NPN
Carex bigelowii	16220	1.14713		21.5845	18.0554	2.37511	0.353456	SOS	NPN
Carpinus caroliniana	9339	-1.61042	0.0824444	20.3933	26.562	1.31444	0.28045	SOS	NPN
Carpinus caroliniana	9343	0.0589593	0.0824444	20.3933	26.562	1.31444	0.28045	SOS	NPN
Carpinus caroliniana	8981	2.66301	0.0824444	20.3933	26.562	1.31444	0.28045	SOS	NPN
Carpinus caroliniana	23813	-1.0599	0.0824444	20.3933	26.562	1.31444	0.28045	SOS	NPN
Carpinus caroliniana	9338	-6.42067	0.0824444	20.3933	26.562	1.31444	0.28045	SOS	NPN
Carpinus caroliniana	8903	-4.84515	0.0824444	20.3933	26.562	1.31444	0.28045	SOS	NPN
Carpinus caroliniana	8836	-4.27721	0.0824444	20.3933	26.562	1.31444	0.28045	SOS	NPN
Carpinus caroliniana	8806	-1.42846	0.0824444	20.3933	26.562	1.31444	0.28045	SOS	NPN
Carya cordiformis	8904	1.97259	0.0873793	25	29.4833	2.18	0.270859	SOS	NPN
Carya cordiformis	12249	-0.881047	0.0873793	25	29.4833	2.18	0.270859	SOS	NPN
Carya cordiformis	20250	2.45157	0.0873793	25	29.4833	2.18	0.270859	SOS	NPN
Carya glabra	9341	-1.5811	0.119	18.5649	18.4277	1.44037	0.286878	SOS	NPN
Carya glabra	2120	-2.58805	0.119	18.5649	18.4277	1.44037	0.286878	SOS	NPN
Carya glabra	9342	-1.63696	0.119	18.5649	18.4277	1.44037	0.286878	SOS	NPN
Carya glabra	20240	-1.00463	0.119	18.5649	18.4277	1.44037	0.286878	SOS	NPN
Carya glabra	1668	-2.79427	0.119	18.5649	18.4277	1.44037	0.286878	SOS	NPN
Carya glabra	2119	0.277505	0.119	18.5649	18.4277	1.44037	0.286878	SOS	NPN
Carya illinoinensis	19380	6.79171	0.07	21.4	22.4215			SOS	NPN
Carya ovata	8902	-1.29435	0.081	24.0437	19.6566	1.82828	0.289963	SOS	NPN
Carya ovata	20240	4.52953	0.081	24.0437	19.6566	1.82828	0.289963	SOS	NPN
Carya tomentosa	8902	-3.18997						SOS	NPN
Carya tomentosa	11896	-12.7041						SOS	NPN
Carya tomentosa	12002	5.83249						SOS	NPN
Celtis occidentalis	9083	0.268963		25.1	30.9784	2.2	0.22047	SOS	NPN
Celtis reticulata	17594	25.6895						SOS	NPN
Centaurea solstitialis	5112	25.204	0.4	12.9	19.9716		0.250637	SOS	NPN
Cercis canadensis	9341	-1.25549	0.192792	19.7761	26.5352	1.06667	0.242034	SOS	NPN
Cercis canadensis	19380	-0.474995	0.192792	19.7761	26.5352	1.06667	0.242034	SOS	NPN
Cercis canadensis	9343	-1.67948	0.192792	19.7761	26.5352	1.06667	0.242034	SOS	NPN
Cercis canadensis	22017	2.18085	0.192792	19.7761	26.5352	1.06667	0.242034	SOS	NPN
Cercis canadensis	12249	11.312	0.192792	19.7761	26.5352	1.06667	0.242034	SOS	NPN
Cercocarpus montanus	19711	-0.26768		21.24	6.85487	1.56711	0.49475	SOS	NPN
Chamaedaphne calyculata	2393	-1.90285	0.368	12.4767	9.84998	0.7225	0.501161	SOS	NPN
Chamaedaphne calyculata	2475	-1.41378	0.368	12.4767	9.84998	0.7225	0.501161	SOS	NPN
Chilopsis linearis	11587	1.48116	0.276667	12.928	16.0682	1.25		SOS	NPN
Chilopsis linearis	12064	-20.0407	0.276667	12.928	16.0682	1.25		SOS	NPN
Citrus spp.	5830	-5.97272						SOS	NPN
Cladrastis kentukea	9341	-4.85128		19.6	13.6221			SOS	NPN
Cladrastis kentukea	9343	-2.02961		19.6	13.6221			SOS	NPN
Claytonia virginica	9988	-2.78872			35.0947			SOS	NPN
Clintonia borealis	16202	2.91667	0.363341	20.9867	43.2688	2.77833	0.0856667	SOS	NPN
Clintonia borealis	9175	-2.13552	0.363341	20.9867	43.2688	2.77833	0.0856667	SOS	NPN
Clintonia borealis	16212	2.06566	0.363341	20.9867	43.2688	2.77833	0.0856667	SOS	NPN
Clintonia borealis	16243	2.6087	0.363341	20.9867	43.2688	2.77833	0.0856667	SOS	NPN
Clintonia borealis	23532	-0.194422	0.363341	20.9867	43.2688	2.77833	0.0856667	SOS	NPN
Clintonia borealis	17562	1.15312	0.363341	20.9867	43.2688	2.77833	0.0856667	SOS	NPN
Clintonia borealis	16214	-3.54784	0.363341	20.9867	43.2688	2.77833	0.0856667	SOS	NPN
Clintonia borealis	16205	2.91667	0.363341	20.9867	43.2688	2.77833	0.0856667	SOS	NPN
Clintonia borealis	16209	2.0608	0.363341	20.9867	43.2688	2.77833	0.0856667	SOS	NPN
Clintonia borealis	16235	0.794552	0.363341	20.9867	43.2688	2.77833	0.0856667	SOS	NPN
Clintonia borealis	16241	-4.19315	0.363341	20.9867	43.2688	2.77833	0.0856667	SOS	NPN
Clintonia borealis	16192	11.6537	0.363341	20.9867	43.2688	2.77833	0.0856667	SOS	NPN
Clintonia borealis	16190	7.08136	0.363341	20.9867	43.2688	2.77833	0.0856667	SOS	NPN
Clintonia borealis	17767	-1.23468	0.363341	20.9867	43.2688	2.77833	0.0856667	SOS	NPN
Clintonia borealis	5952	-2.3432	0.363341	20.9867	43.2688	2.77833	0.0856667	SOS	NPN
Clintonia borealis	16237	-6.15206	0.363341	20.9867	43.2688	2.77833	0.0856667	SOS	NPN
Clintonia borealis	16240	-5.17306	0.363341	20.9867	43.2688	2.77833	0.0856667	SOS	NPN
Clintonia borealis	5951	-1.63622	0.363341	20.9867	43.2688	2.77833	0.0856667	SOS	NPN
Clintonia borealis	16213	-4.387	0.363341	20.9867	43.2688	2.77833	0.0856667	SOS	NPN
Clintonia borealis	16201	2.91667	0.363341	20.9867	43.2688	2.77833	0.0856667	SOS	NPN
Clintonia borealis	16210	-4.39117	0.363341	20.9867	43.2688	2.77833	0.0856667	SOS	NPN
Clintonia borealis	16208	-6.03338	0.363341	20.9867	43.2688	2.77833	0.0856667	SOS	NPN
Clintonia borealis	16239	-5.38019	0.363341	20.9867	43.2688	2.77833	0.0856667	SOS	NPN
Clintonia borealis	16226	4.00181	0.363341	20.9867	43.2688	2.77833	0.0856667	SOS	NPN
Clintonia borealis	16246	2.6087	0.363341	20.9867	43.2688	2.77833	0.0856667	SOS	NPN
Coleogyne ramosissima	5395	2.07373		16.31		1.3	0.464646	SOS	NPN
Coleogyne ramosissima	5449	3.1787		16.31		1.3	0.464646	SOS	NPN
Coleogyne ramosissima	5394	2.80131		16.31		1.3	0.464646	SOS	NPN
Coleogyne ramosissima	5445	-0.734279		16.31		1.3	0.464646	SOS	NPN
Coleogyne ramosissima	5391	4.7368		16.31		1.3	0.464646	SOS	NPN
Coleogyne ramosissima	5444	0.119775		16.31		1.3	0.464646	SOS	NPN
Coleogyne ramosissima	5447	14.1154		16.31		1.3	0.464646	SOS	NPN
Coleogyne ramosissima	5393	1.27647		16.31		1.3	0.464646	SOS	NPN
Coleogyne ramosissima	5857	0.518432		16.31		1.3	0.464646	SOS	NPN
Coleogyne ramosissima	5448	-5.73128		16.31		1.3	0.464646	SOS	NPN
Coleogyne ramosissima	5390	4.7368		16.31		1.3	0.464646	SOS	NPN
Coleogyne ramosissima	5389	4.7368		16.31		1.3	0.464646	SOS	NPN
Cornus canadensis	16243	2.88361	0.103258	19.1562	29.4769	2.562	0.207729	SOS	NPN
Cornus canadensis	16209	-3.21145	0.103258	19.1562	29.4769	2.562	0.207729	SOS	NPN
Cornus canadensis	5327	-3.48364	0.103258	19.1562	29.4769	2.562	0.207729	SOS	NPN
Cornus canadensis	5952	-1.22028	0.103258	19.1562	29.4769	2.562	0.207729	SOS	NPN
Cornus canadensis	16242	2.57637	0.103258	19.1562	29.4769	2.562	0.207729	SOS	NPN
Cornus canadensis	16201	2.91667	0.103258	19.1562	29.4769	2.562	0.207729	SOS	NPN
Cornus canadensis	9175	-3.27794	0.103258	19.1562	29.4769	2.562	0.207729	SOS	NPN
Cornus canadensis	16191	-9.57799	0.103258	19.1562	29.4769	2.562	0.207729	SOS	NPN
Cornus canadensis	16235	5.09202	0.103258	19.1562	29.4769	2.562	0.207729	SOS	NPN
Cornus canadensis	16226	3.05921	0.103258	19.1562	29.4769	2.562	0.207729	SOS	NPN
Cornus canadensis	5076	-2.42829	0.103258	19.1562	29.4769	2.562	0.207729	SOS	NPN
Cornus canadensis	16208	15.0877	0.103258	19.1562	29.4769	2.562	0.207729	SOS	NPN
Cornus canadensis	18356	2.41149	0.103258	19.1562	29.4769	2.562	0.207729	SOS	NPN
Cornus canadensis	16210	-5.2458	0.103258	19.1562	29.4769	2.562	0.207729	SOS	NPN
Cornus florida	18537	-4.08295	0.12385	16.6567	25.1402	1.31157	0.248832	SOS	NPN
Cornus florida	8806	-1.833	0.12385	16.6567	25.1402	1.31157	0.248832	SOS	NPN
Cornus florida	8836	-3.14719	0.12385	16.6567	25.1402	1.31157	0.248832	SOS	NPN
Cornus florida	12003	-3.54905	0.12385	16.6567	25.1402	1.31157	0.248832	SOS	NPN
Cornus florida	22017	-4.9297	0.12385	16.6567	25.1402	1.31157	0.248832	SOS	NPN
Cornus florida	2120	-2.70609	0.12385	16.6567	25.1402	1.31157	0.248832	SOS	NPN
Cornus florida	19902	-3.22154	0.12385	16.6567	25.1402	1.31157	0.248832	SOS	NPN
Cornus florida	8904	-0.91687	0.12385	16.6567	25.1402	1.31157	0.248832	SOS	NPN
Cornus florida	17798	0.137545	0.12385	16.6567	25.1402	1.31157	0.248832	SOS	NPN
Cornus florida	8903	-4.37586	0.12385	16.6567	25.1402	1.31157	0.248832	SOS	NPN
Cornus florida	6466	1.99153	0.12385	16.6567	25.1402	1.31157	0.248832	SOS	NPN
Cornus florida	18536	-11.188	0.12385	16.6567	25.1402	1.31157	0.248832	SOS	NPN
Cornus florida	9341	-1.25549	0.12385	16.6567	25.1402	1.31157	0.248832	SOS	NPN
Cornus florida	8492	1.66729	0.12385	16.6567	25.1402	1.31157	0.248832	SOS	NPN
Cornus florida	2119	-1.12593	0.12385	16.6567	25.1402	1.31157	0.248832	SOS	NPN
Cornus florida	8902	1.92784	0.12385	16.6567	25.1402	1.31157	0.248832	SOS	NPN
Cornus florida	19380	2.05121	0.12385	16.6567	25.1402	1.31157	0.248832	SOS	NPN
Cornus florida	11052	-8.31923	0.12385	16.6567	25.1402	1.31157	0.248832	SOS	NPN
Cornus florida	9338	-4.77207	0.12385	16.6567	25.1402	1.31157	0.248832	SOS	NPN
Cornus florida	16876	0.755621	0.12385	16.6567	25.1402	1.31157	0.248832	SOS	NPN
Cornus florida	1668	-1.67903	0.12385	16.6567	25.1402	1.31157	0.248832	SOS	NPN
Cornus florida-appalachianspring	9993	-1.98419						SOS	NPN
Cornus florida-appalachianspring	8180	-1.67062						SOS	NPN
Cornus florida-appalachianspring	8409	0.935434						SOS	NPN
Cornus florida-appalachianspring	8181	-0.736334						SOS	NPN
Cornus florida-appalachianspring	8408	0.585225						SOS	NPN
Cornus kousa	16902	-0.0386935		13.4333	21.6842	0.986019	0.335353	SOS	NPN
Cornus racemosa	6362	-4.72381		16.8471	15.174	2.46667	0.316218	SOS	NPN
Cornus sericea	10585	-2.58871	0.185	16.8218	20.9428	3.1	0.387499	SOS	NPN
Cornus sericea	5327	-3.16388	0.185	16.8218	20.9428	3.1	0.387499	SOS	NPN
Cornus sericea	12508	-3.17566	0.185	16.8218	20.9428	3.1	0.387499	SOS	NPN
Cornus sericea	2596	-5.69603	0.185	16.8218	20.9428	3.1	0.387499	SOS	NPN
Corylus americana	19650	-2.88972		21.7143	26.0161	2.1	0.303917	SOS	NPN
Corylus americana	20907	-1.42199		21.7143	26.0161	2.1	0.303917	SOS	NPN
Corylus cornuta	18183	3.03645	0.103964	23.2393	28.4095	2.04714	0.399857	SOS	NPN
Corylus cornuta	9973	-0.115727	0.103964	23.2393	28.4095	2.04714	0.399857	SOS	NPN
Cydonia oblonga	16610	5.45824		23.0455	11.3594		0.437551	SOS	NPN
Cypripedium acaule	17562	-2.11534	0.215315	26.105	32.6665	2.34	0.1025	SOS	NPN
Deschampsia cespitosa	9973	-0.0942439	0.3007	16.4359	13.4416	1.29126	0.30345	SOS	NPN
Diapensia lapponica	18548	-19.5984		12.2466	7.58368	1.54377	0.384775	SOS	NPN
Diapensia lapponica	23804	-8.71601		12.2466	7.58368	1.54377	0.384775	SOS	NPN
Diapensia lapponica	16221	1.14713		12.2466	7.58368	1.54377	0.384775	SOS	NPN
Diapensia lapponica	16196	1.80027		12.2466	7.58368	1.54377	0.384775	SOS	NPN
Diapensia lapponica	18549	-19.5984		12.2466	7.58368	1.54377	0.384775	SOS	NPN
Diapensia lapponica	16199	0.941954		12.2466	7.58368	1.54377	0.384775	SOS	NPN
Diospyros virginiana	18536	-2.82703	0.147333	17.7776	20.4569	1.27476	0.206263	SOS	NPN
Diospyros virginiana	23828	1.65594	0.147333	17.7776	20.4569	1.27476	0.206263	SOS	NPN
Diospyros virginiana	22017	-6.22979	0.147333	17.7776	20.4569	1.27476	0.206263	SOS	NPN
Diplacus aurantiacus	5901	-5.75526	0.171825	19.896	17.7209	1.19895		SOS	NPN
Diplacus aurantiacus	12493	0.114698	0.171825	19.896	17.7209	1.19895		SOS	NPN
Diplacus aurantiacus	5900	-4.52169	0.171825	19.896	17.7209	1.19895		SOS	NPN
Diplacus aurantiacus	16262	-0.951974	0.171825	19.896	17.7209	1.19895		SOS	NPN
Echinacea purpurea	10585	-1.34092		12.637	15.5003			SOS	NPN
Encelia californica	18183	3.73239			14.01			SOS	NPN
Epilobium canum	17707	-5.93754						SOS	NPN
Epilobium canum	12725	-1.54517						SOS	NPN
Epilobium canum	18183	3.53355						SOS	NPN
Epipactis helleborine	10585	-1.77851	0.106021	34.6151	41.5197		0.166884	SOS	NPN
Ericameria nauseosa	10717	-6.41653		20.4195	8.73207			SOS	NPN
Ericameria nauseosa	8921	-8.1227		20.4195	8.73207			SOS	NPN
Eriogonum fasciculatum	16587	-1.01167		29.44	11.2521		0.367829	SOS	NPN
Eriogonum fasciculatum	9241	-0.263858		29.44	11.2521		0.367829	SOS	NPN
Eriogonum fasciculatum	5395	1.6288		29.44	11.2521		0.367829	SOS	NPN
Eriogonum fasciculatum	5448	-3.11296		29.44	11.2521		0.367829	SOS	NPN
Eriogonum fasciculatum	5394	2.80131		29.44	11.2521		0.367829	SOS	NPN
Eriogonum fasciculatum	5392	2.397		29.44	11.2521		0.367829	SOS	NPN
Eriogonum fasciculatum	16496	-1.01167		29.44	11.2521		0.367829	SOS	NPN
Eriogonum fasciculatum	8959	0.182041		29.44	11.2521		0.367829	SOS	NPN
Eriogonum fasciculatum	5443	0.119775		29.44	11.2521		0.367829	SOS	NPN
Eriogonum fasciculatum	5393	3.3943		29.44	11.2521		0.367829	SOS	NPN
Eriogonum fasciculatum	6215	0.133029		29.44	11.2521		0.367829	SOS	NPN
Eriogonum fasciculatum	8957	0.182041		29.44	11.2521		0.367829	SOS	NPN
Eriogonum fasciculatum	5390	0.618296		29.44	11.2521		0.367829	SOS	NPN
Eriogonum fasciculatum	16588	-1.01167		29.44	11.2521		0.367829	SOS	NPN
Eriogonum fasciculatum	6471	0.142503		29.44	11.2521		0.367829	SOS	NPN
Eriogonum fasciculatum	5445	-1.4829		29.44	11.2521		0.367829	SOS	NPN
Eriogonum fasciculatum	5447	20.5273		29.44	11.2521		0.367829	SOS	NPN
Eriogonum fasciculatum	5444	-1.53597		29.44	11.2521		0.367829	SOS	NPN
Eriophorum vaginatum	5078	-2.82465		18.6494	10.1874	1.94213	0.373526	SOS	NPN
Erythronium americanum	17562	-2.22108	0.359413	42	27.2025		0.1089	SOS	NPN
Erythronium americanum	2119	-1.32785	0.359413	42	27.2025		0.1089	SOS	NPN
Erythronium americanum	16211	-4.69275	0.359413	42	27.2025		0.1089	SOS	NPN
Erythronium americanum	2120	-0.997059	0.359413	42	27.2025		0.1089	SOS	NPN
Erythronium americanum	16876	-0.288166	0.359413	42	27.2025		0.1089	SOS	NPN
Eurybia divaricata	1668	-14.6769						SOS	NPN
Eurybia divaricata	2119	2.66496						SOS	NPN
Eurybia divaricata	2120	-2.99223						SOS	NPN
Fagus grandifolia	5582	-2.49589	0.104222	25.3069	35.6541	1.25176	0.368999	SOS	NPN
Fagus grandifolia	8902	-5.26975	0.104222	25.3069	35.6541	1.25176	0.368999	SOS	NPN
Fagus grandifolia	23828	10.6201	0.104222	25.3069	35.6541	1.25176	0.368999	SOS	NPN
Fagus grandifolia	8903	-2.57795	0.104222	25.3069	35.6541	1.25176	0.368999	SOS	NPN
Fagus grandifolia	18132	-1.59981	0.104222	25.3069	35.6541	1.25176	0.368999	SOS	NPN
Fagus grandifolia	8460	0.436873	0.104222	25.3069	35.6541	1.25176	0.368999	SOS	NPN
Fagus grandifolia	17758	-4.66207	0.104222	25.3069	35.6541	1.25176	0.368999	SOS	NPN
Fagus grandifolia	16239	-5.30998	0.104222	25.3069	35.6541	1.25176	0.368999	SOS	NPN
Fagus grandifolia	16212	-4.22843	0.104222	25.3069	35.6541	1.25176	0.368999	SOS	NPN
Fagus grandifolia	16213	-5.19394	0.104222	25.3069	35.6541	1.25176	0.368999	SOS	NPN
Fagus grandifolia	1668	-0.823094	0.104222	25.3069	35.6541	1.25176	0.368999	SOS	NPN
Fagus grandifolia	17754	-2.10195	0.104222	25.3069	35.6541	1.25176	0.368999	SOS	NPN
Fagus grandifolia	17767	-6.89154	0.104222	25.3069	35.6541	1.25176	0.368999	SOS	NPN
Fagus grandifolia	8492	-3.41586	0.104222	25.3069	35.6541	1.25176	0.368999	SOS	NPN
Fagus grandifolia	17753	-5.15353	0.104222	25.3069	35.6541	1.25176	0.368999	SOS	NPN
Fagus grandifolia	20250	-3.66177	0.104222	25.3069	35.6541	1.25176	0.368999	SOS	NPN
Fagus grandifolia	16214	-2.41692	0.104222	25.3069	35.6541	1.25176	0.368999	SOS	NPN
Fagus grandifolia	16241	-5.83345	0.104222	25.3069	35.6541	1.25176	0.368999	SOS	NPN
Fagus grandifolia	8981	-7.75965	0.104222	25.3069	35.6541	1.25176	0.368999	SOS	NPN
Fagus grandifolia	17755	-2.09262	0.104222	25.3069	35.6541	1.25176	0.368999	SOS	NPN
Fagus grandifolia	5583	-3.2981	0.104222	25.3069	35.6541	1.25176	0.368999	SOS	NPN
Fagus grandifolia	8899	-1.60379	0.104222	25.3069	35.6541	1.25176	0.368999	SOS	NPN
Fagus grandifolia	17757	-5.18681	0.104222	25.3069	35.6541	1.25176	0.368999	SOS	NPN
Fagus grandifolia	17756	-3.03887	0.104222	25.3069	35.6541	1.25176	0.368999	SOS	NPN
Fagus grandifolia	9343	-5.16141	0.104222	25.3069	35.6541	1.25176	0.368999	SOS	NPN
Fagus grandifolia	20238	-1.64281	0.104222	25.3069	35.6541	1.25176	0.368999	SOS	NPN
Fagus grandifolia	2119	0.959309	0.104222	25.3069	35.6541	1.25176	0.368999	SOS	NPN
Fagus grandifolia	6362	-2.99324	0.104222	25.3069	35.6541	1.25176	0.368999	SOS	NPN
Fallopia japonica	5327	-0.99162						SOS	NPN
Festuca idahoensis	19	-13.6459	0.165			1.702		SOS	NPN
Forsythia spp.	11308	18.2447						SOS	NPN
Forsythia spp.	1897	0.719343						SOS	NPN
Forsythia spp.	9993	2.72772						SOS	NPN
Forsythia spp.	5262	-4.80786						SOS	NPN
Fouquieria splendens	2330	-6.79392	0.212	10.8333	20.2888		0.222278	SOS	NPN
Fouquieria splendens	6102	-9.56474	0.212	10.8333	20.2888		0.222278	SOS	NPN
Fouquieria splendens	11587	11.558	0.212	10.8333	20.2888		0.222278	SOS	NPN
Fouquieria splendens	6595	3.11869	0.212	10.8333	20.2888		0.222278	SOS	NPN
Fragaria virginiana	6362	3.65512	0.144867	16.9106	16.8653	2.46291	0.355058	SOS	NPN
Fragaria virginiana	5583	-3.30245	0.144867	16.9106	16.8653	2.46291	0.355058	SOS	NPN
Fragaria virginiana	20788	1.48434	0.144867	16.9106	16.8653	2.46291	0.355058	SOS	NPN
Fragaria virginiana	5674	2.03956	0.144867	16.9106	16.8653	2.46291	0.355058	SOS	NPN
Fragaria virginiana	2394	-6.69789	0.144867	16.9106	16.8653	2.46291	0.355058	SOS	NPN
Fragaria virginiana	5509	-3.82104	0.144867	16.9106	16.8653	2.46291	0.355058	SOS	NPN
Fragaria virginiana	5582	-2.77793	0.144867	16.9106	16.8653	2.46291	0.355058	SOS	NPN
Fragaria virginiana	6171	-4.23472	0.144867	16.9106	16.8653	2.46291	0.355058	SOS	NPN
Fragaria virginiana	5951	-5.45723	0.144867	16.9106	16.8653	2.46291	0.355058	SOS	NPN
Fraxinus americana	18132	-0.0995339	0.109503	24.2418	27.8191	1.79132	0.329496	SOS	NPN
Fraxinus americana	23813	-5.21816	0.109503	24.2418	27.8191	1.79132	0.329496	SOS	NPN
Fraxinus americana	1668	-0.773187	0.109503	24.2418	27.8191	1.79132	0.329496	SOS	NPN
Fraxinus americana	2119	1.96523	0.109503	24.2418	27.8191	1.79132	0.329496	SOS	NPN
Fraxinus americana	18867	-3.55695	0.109503	24.2418	27.8191	1.79132	0.329496	SOS	NPN
Fraxinus americana	22017	-3.76516	0.109503	24.2418	27.8191	1.79132	0.329496	SOS	NPN
Fraxinus americana	9341	-1.61043	0.109503	24.2418	27.8191	1.79132	0.329496	SOS	NPN
Fraxinus nigra	2394	-3.80161	0.114739	24.2364	20.814	1.4	0.421167	SOS	NPN
Fraxinus nigra	5509	-1.28061	0.114739	24.2364	20.814	1.4	0.421167	SOS	NPN
Fraxinus nigra	5951	0.157104	0.114739	24.2364	20.814	1.4	0.421167	SOS	NPN
Fraxinus pennsylvanica	8903	22.4201	0.145689	16.9379	17.6216	1.83462	0.268212	SOS	NPN
Garrya wrightii	19711	-0.26768						SOS	NPN
Gaultheria procumbens	18537	0.649638	0.298199	11.9661	10.1647	1.08263	0.385764	SOS	NPN
Gaultheria shallon	24718	8.86559	0.327333	8.91809	12.2949	0.9		SOS	NPN
Gaylussacia baccata	20906	2.149		15.6426	17.9963	0.805		SOS	NPN
Gaylussacia baccata	19652	3.92053		15.6426	17.9963	0.805		SOS	NPN
Gaylussacia baccata	19653	-2.49409		15.6426	17.9963	0.805		SOS	NPN
Gaylussacia baccata	19654	1.00773		15.6426	17.9963	0.805		SOS	NPN
Gaylussacia baccata	19651	8.114		15.6426	17.9963	0.805		SOS	NPN
Gaylussacia baccata	19650	-2.17095		15.6426	17.9963	0.805		SOS	NPN
Geum peckii	16242	-0.0340139						SOS	NPN
Geum peckii	16223	-4.41088						SOS	NPN
Ginkgo biloba	18536	-3.74601	0.295682	18.45	15.3553		0.186883	SOS	NPN
Halesia carolina	9339	2.56738						SOS	NPN
Halesia carolina	11899	-7.26983						SOS	NPN
Halesia carolina	9341	-3.96933						SOS	NPN
Hamamelis virginiana	6242	-2.40395	0.0904286	18.2584	23.1636	1.24486	0.3993	SOS	NPN
Hamamelis virginiana	17562	-1.94315	0.0904286	18.2584	23.1636	1.24486	0.3993	SOS	NPN
Hamamelis virginiana	19950	1.53715	0.0904286	18.2584	23.1636	1.24486	0.3993	SOS	NPN
Hamamelis virginiana	9338	-4.63958	0.0904286	18.2584	23.1636	1.24486	0.3993	SOS	NPN
Hamamelis virginiana	2119	-3.1195	0.0904286	18.2584	23.1636	1.24486	0.3993	SOS	NPN
Hamamelis virginiana	16257	-2.47596	0.0904286	18.2584	23.1636	1.24486	0.3993	SOS	NPN
Hamamelis virginiana	23813	-2.80511	0.0904286	18.2584	23.1636	1.24486	0.3993	SOS	NPN
Helleborus spp.	10585	-4.54473						SOS	NPN
Heracleum sphondylium	8919	5	0.212833	25.8221	21.6953	3.317	0.213854	SOS	NPN
Heteromeles arbutifolia	12725	-31.9094	0.3596	11.3683	4.8957	1.32008	0.52475	SOS	NPN
Heteromeles arbutifolia	17707	12.0203	0.3596	11.3683	4.8957	1.32008	0.52475	SOS	NPN
Heteromeles arbutifolia	8957	9.21179	0.3596	11.3683	4.8957	1.32008	0.52475	SOS	NPN
Heteromeles arbutifolia	12493	4.15326	0.3596	11.3683	4.8957	1.32008	0.52475	SOS	NPN
Heteromeles arbutifolia	8959	-13.3318	0.3596	11.3683	4.8957	1.32008	0.52475	SOS	NPN
Hydrophyllum tenuipes	16844	-4.81604						SOS	NPN
Ilex aquifolium	18536	-3.58612	0.369215	14.4579	6.74965	1.18301	0.352729	SOS	NPN
Ilex verticillata	16876	-2.07981		21.5745	17.0383	1.48583		SOS	NPN
Ilex verticillata	19950	-0.513662		21.5745	17.0383	1.48583		SOS	NPN
Impatiens capensis	16454	-1.20863	0.108417	16.8384	41.0057	2.9	0.116692	SOS	NPN
Impatiens capensis	17562	-1.31385	0.108417	16.8384	41.0057	2.9	0.116692	SOS	NPN
Impatiens capensis	2119	-3.8466	0.108417	16.8384	41.0057	2.9	0.116692	SOS	NPN
Impatiens capensis	22221	-2.16537	0.108417	16.8384	41.0057	2.9	0.116692	SOS	NPN
Iris douglasiana	6466	18.9882						SOS	NPN
Iris tenax	9973	6.75592						SOS	NPN
Juglans major	21359	-10.5423			28.6284			SOS	NPN
Juglans nigra	8903	15.3251	0.106464	22.3893	20.1142	2.855		SOS	NPN
Juglans nigra	9083	0.189134	0.106464	22.3893	20.1142	2.855		SOS	NPN
Larrea tridentata	5850	-4.85874	0.328	21.6121	6.77512		0.434559	SOS	NPN
Larrea tridentata	22311	-7.03137	0.328	21.6121	6.77512		0.434559	SOS	NPN
Larrea tridentata	5852	-2.25491	0.328	21.6121	6.77512		0.434559	SOS	NPN
Larrea tridentata	11587	-0.310931	0.328	21.6121	6.77512		0.434559	SOS	NPN
Larrea tridentata	5851	-2.25491	0.328	21.6121	6.77512		0.434559	SOS	NPN
Larrea tridentata	5443	-0.59888	0.328	21.6121	6.77512		0.434559	SOS	NPN
Larrea tridentata	12064	-2.11383	0.328	21.6121	6.77512		0.434559	SOS	NPN
Larrea tridentata	5446	3.5195	0.328	21.6121	6.77512		0.434559	SOS	NPN
Larrea tridentata	6102	2.00179	0.328	21.6121	6.77512		0.434559	SOS	NPN
Larrea tridentata	5442	-2.63672	0.328	21.6121	6.77512		0.434559	SOS	NPN
Leymus mollis	19	-14.4604		17.9983	5.40087	2.13552	0.320529	SOS	NPN
Liatris spicata	10585	-4.50174	0.1475				0.324116	SOS	NPN
Lindera benzoin	16454	-6.43996	0.127572	26.45	34.5373	2.3	0.203375	SOS	NPN
Lindera benzoin	1668	-0.676417	0.127572	26.45	34.5373	2.3	0.203375	SOS	NPN
Lindera benzoin	17562	-6.27212	0.127572	26.45	34.5373	2.3	0.203375	SOS	NPN
Lindera benzoin	2119	-1.52192	0.127572	26.45	34.5373	2.3	0.203375	SOS	NPN
Lindera benzoin	2792	-4.5849	0.127572	26.45	34.5373	2.3	0.203375	SOS	NPN
Lindera benzoin	19586	-1.51053	0.127572	26.45	34.5373	2.3	0.203375	SOS	NPN
Linnaea borealis	5076	0.170768	0.1775	12.9873	21.3795	1.92999	0.302404	SOS	NPN
Liquidambar styraciflua	2120	-1.95599	0.1363	15.9067	17.4005	1.38222	0.33	SOS	NPN
Liquidambar styraciflua	20250	-1.26604	0.1363	15.9067	17.4005	1.38222	0.33	SOS	NPN
Liquidambar styraciflua	2119	-4.31401	0.1363	15.9067	17.4005	1.38222	0.33	SOS	NPN
Liquidambar styraciflua	9343	0.189417	0.1363	15.9067	17.4005	1.38222	0.33	SOS	NPN
Liquidambar styraciflua	8836	0.535385	0.1363	15.9067	17.4005	1.38222	0.33	SOS	NPN
Liquidambar styraciflua	9341	-1.84758	0.1363	15.9067	17.4005	1.38222	0.33	SOS	NPN
Liquidambar styraciflua	1668	-3.34574	0.1363	15.9067	17.4005	1.38222	0.33	SOS	NPN
Liquidambar styraciflua	19380	-2.76671	0.1363	15.9067	17.4005	1.38222	0.33	SOS	NPN
Liquidambar styraciflua	9344	-0.452137	0.1363	15.9067	17.4005	1.38222	0.33	SOS	NPN
Liquidambar styraciflua	8806	-3.62558	0.1363	15.9067	17.4005	1.38222	0.33	SOS	NPN
Liquidambar styraciflua	9339	-1.43077	0.1363	15.9067	17.4005	1.38222	0.33	SOS	NPN
Liquidambar styraciflua	9338	2.79855	0.1363	15.9067	17.4005	1.38222	0.33	SOS	NPN
Liriodendron tulipifera	16257	-0.831705	0.169529	22.6474	25.049	1.46838	0.260196	SOS	NPN
Liriodendron tulipifera	1668	-1.93204	0.169529	22.6474	25.049	1.46838	0.260196	SOS	NPN
Liriodendron tulipifera	8902	2.14737	0.169529	22.6474	25.049	1.46838	0.260196	SOS	NPN
Liriodendron tulipifera	8806	-2.73425	0.169529	22.6474	25.049	1.46838	0.260196	SOS	NPN
Liriodendron tulipifera	8904	1.14272	0.169529	22.6474	25.049	1.46838	0.260196	SOS	NPN
Liriodendron tulipifera	8903	-4.37586	0.169529	22.6474	25.049	1.46838	0.260196	SOS	NPN
Liriodendron tulipifera	12003	-0.41435	0.169529	22.6474	25.049	1.46838	0.260196	SOS	NPN
Liriodendron tulipifera	2119	-0.931389	0.169529	22.6474	25.049	1.46838	0.260196	SOS	NPN
Liriodendron tulipifera	11897	-17.8336	0.169529	22.6474	25.049	1.46838	0.260196	SOS	NPN
Liriodendron tulipifera	8981	-3.23374	0.169529	22.6474	25.049	1.46838	0.260196	SOS	NPN
Liriodendron tulipifera	9338	-1.77983	0.169529	22.6474	25.049	1.46838	0.260196	SOS	NPN
Liriodendron tulipifera	9343	-0.405361	0.169529	22.6474	25.049	1.46838	0.260196	SOS	NPN
Liriodendron tulipifera	5327	-4.65863	0.169529	22.6474	25.049	1.46838	0.260196	SOS	NPN
Liriodendron tulipifera	11999	-0.637163	0.169529	22.6474	25.049	1.46838	0.260196	SOS	NPN
Liriodendron tulipifera	20250	2.90501	0.169529	22.6474	25.049	1.46838	0.260196	SOS	NPN
Liriodendron tulipifera	11899	5.18956	0.169529	22.6474	25.049	1.46838	0.260196	SOS	NPN
Liriodendron tulipifera	9344	0.0187831	0.169529	22.6474	25.049	1.46838	0.260196	SOS	NPN
Liriodendron tulipifera	8836	-8.53545	0.169529	22.6474	25.049	1.46838	0.260196	SOS	NPN
Liriodendron tulipifera	11895	4.9592	0.169529	22.6474	25.049	1.46838	0.260196	SOS	NPN
Liriodendron tulipifera	18536	-4.71553	0.169529	22.6474	25.049	1.46838	0.260196	SOS	NPN
Liriodendron tulipifera	9339	1.78843	0.169529	22.6474	25.049	1.46838	0.260196	SOS	NPN
Liriodendron tulipifera	2792	-6.8865	0.169529	22.6474	25.049	1.46838	0.260196	SOS	NPN
Liriodendron tulipifera	17582	-4.32784	0.169529	22.6474	25.049	1.46838	0.260196	SOS	NPN
Lobelia cardinalis	10585	0.933893	0.19087	19.6463	36.4209		0.258888	SOS	NPN
Lonicera tatarica-arnoldred	5818	-4.65825						SOS	NPN
Lonicera tatarica-arnoldred	2461	-4.72474						SOS	NPN
Lupinus obtusilobus	5978	-11.8863						SOS	NPN
Lupinus polyphyllus	8921	12.2052		32.0014	28.762		0.170173	SOS	NPN
Lupinus polyphyllus	8984	4.70588		32.0014	28.762		0.170173	SOS	NPN
Lysichiton americanus	17562	-8.71073						SOS	NPN
Magnolia fraseri	9339	-0.769641		26.087	31.6382	1.29111		SOS	NPN
Magnolia stellata	16902	-16.8074					0.28524	SOS	NPN
Magnolia tripetala	18536	-8.12648		21.2	18.8822			SOS	NPN
Magnolia tripetala	23828	-25.949		21.2	18.8822			SOS	NPN
Magnolia virginiana	19950	-0.501487	0.3153	24.4287	11.3405	1.87353	0.35	SOS	NPN
Magnolia virginiana	18537	-2.57788	0.3153	24.4287	11.3405	1.87353	0.35	SOS	NPN
Magnolia virginiana	18535	-3.44394	0.3153	24.4287	11.3405	1.87353	0.35	SOS	NPN
Maianthemum canadense	16236	-6.64736	0.149121	21.0033	37.3137	1.88389	0.173877	SOS	NPN
Maianthemum canadense	16190	7.08136	0.149121	21.0033	37.3137	1.88389	0.173877	SOS	NPN
Maianthemum canadense	1605	-3.93003	0.149121	21.0033	37.3137	1.88389	0.173877	SOS	NPN
Maianthemum canadense	16209	1.48693	0.149121	21.0033	37.3137	1.88389	0.173877	SOS	NPN
Maianthemum canadense	16226	10.9722	0.149121	21.0033	37.3137	1.88389	0.173877	SOS	NPN
Maianthemum canadense	16211	-2.17185	0.149121	21.0033	37.3137	1.88389	0.173877	SOS	NPN
Maianthemum canadense	17757	0.688589	0.149121	21.0033	37.3137	1.88389	0.173877	SOS	NPN
Maianthemum canadense	17767	1.72162	0.149121	21.0033	37.3137	1.88389	0.173877	SOS	NPN
Maianthemum canadense	16246	2.6087	0.149121	21.0033	37.3137	1.88389	0.173877	SOS	NPN
Maianthemum canadense	17756	0.749613	0.149121	21.0033	37.3137	1.88389	0.173877	SOS	NPN
Maianthemum canadense	9175	-2.34033	0.149121	21.0033	37.3137	1.88389	0.173877	SOS	NPN
Maianthemum canadense	16208	-1.91765	0.149121	21.0033	37.3137	1.88389	0.173877	SOS	NPN
Maianthemum canadense	16207	1.4777	0.149121	21.0033	37.3137	1.88389	0.173877	SOS	NPN
Maianthemum canadense	16235	-11.9783	0.149121	21.0033	37.3137	1.88389	0.173877	SOS	NPN
Maianthemum canadense	16242	-0.377937	0.149121	21.0033	37.3137	1.88389	0.173877	SOS	NPN
Maianthemum canadense	17562	-5.51191	0.149121	21.0033	37.3137	1.88389	0.173877	SOS	NPN
Maianthemum canadense	16202	2.91667	0.149121	21.0033	37.3137	1.88389	0.173877	SOS	NPN
Maianthemum canadense	16241	-4.24891	0.149121	21.0033	37.3137	1.88389	0.173877	SOS	NPN
Maianthemum canadense	16240	-5.1465	0.149121	21.0033	37.3137	1.88389	0.173877	SOS	NPN
Maianthemum canadense	16257	-3.07072	0.149121	21.0033	37.3137	1.88389	0.173877	SOS	NPN
Maianthemum canadense	16239	-5.1465	0.149121	21.0033	37.3137	1.88389	0.173877	SOS	NPN
Maianthemum canadense	5952	-4.10183	0.149121	21.0033	37.3137	1.88389	0.173877	SOS	NPN
Maianthemum canadense	16210	-1.91765	0.149121	21.0033	37.3137	1.88389	0.173877	SOS	NPN
Maianthemum canadense	16237	-4.05589	0.149121	21.0033	37.3137	1.88389	0.173877	SOS	NPN
Maianthemum canadense	5509	-3.89358	0.149121	21.0033	37.3137	1.88389	0.173877	SOS	NPN
Maianthemum canadense	16238	-1.9784	0.149121	21.0033	37.3137	1.88389	0.173877	SOS	NPN
Maianthemum canadense	16192	11.6537	0.149121	21.0033	37.3137	1.88389	0.173877	SOS	NPN
Maianthemum canadense	1668	-2.87475	0.149121	21.0033	37.3137	1.88389	0.173877	SOS	NPN
Maianthemum canadense	16214	-4.15597	0.149121	21.0033	37.3137	1.88389	0.173877	SOS	NPN
Maianthemum racemosum	6466	-6.05496	0.127864	21.5286	33.1169	1.99167	0.156727	SOS	NPN
Malus spp.	5261	-3.79425						SOS	NPN
Malus spp.	22221	-1.35336						SOS	NPN
Malus spp.	16610	34.4855						SOS	NPN
Malus toringo	16902	-0.63027						SOS	NPN
Mertensia virginica	9988	-4.37851						SOS	NPN
Mertensia virginica	10585	-1.91176						SOS	NPN
Mertensia virginica	5327	-5.98767						SOS	NPN
Mimosa aculeaticarpa	17594	17.929						SOS	NPN
Monarda didyma	10585	-3.73296						SOS	NPN
Monarda fistulosa	10585	-5.39059	0.176667	18.848	20.6905	1.5	0.274594	SOS	NPN
Morella pensylvanica	20906	-6.14977						SOS	NPN
Morella pensylvanica	19652	14.6756						SOS	NPN
Morella pensylvanica	20905	1.61633						SOS	NPN
Morella pensylvanica	19650	2.3412						SOS	NPN
Morella pensylvanica	19653	1.00773						SOS	NPN
Nassella pulchra	18183	3.73239	0.186832	23	17.6875		0.483339	SOS	NPN
Nyssa sylvatica	9342	-2.28879	0.141722	18.4963	17.9671	1.24623	0.29	SOS	NPN
Nyssa sylvatica	9338	-2.04513	0.141722	18.4963	17.9671	1.24623	0.29	SOS	NPN
Nyssa sylvatica	1668	-0.50971	0.141722	18.4963	17.9671	1.24623	0.29	SOS	NPN
Nyssa sylvatica	11896	-12.49	0.141722	18.4963	17.9671	1.24623	0.29	SOS	NPN
Nyssa sylvatica	12002	-2.12402	0.141722	18.4963	17.9671	1.24623	0.29	SOS	NPN
Nyssa sylvatica	9340	-1.59279	0.141722	18.4963	17.9671	1.24623	0.29	SOS	NPN
Nyssa sylvatica	17582	-3.90163	0.141722	18.4963	17.9671	1.24623	0.29	SOS	NPN
Oemleria cerasiformis	16844	-2.71573		19.2	16.8763			SOS	NPN
Oplopanax horridus	21022	-9.68413						SOS	NPN
Ostrya virginiana	23813	-4.13775	0.0682667	27.2477	41.7897	1.50333	0.348973	SOS	NPN
Ostrya virginiana	8981	-4.06307	0.0682667	27.2477	41.7897	1.50333	0.348973	SOS	NPN
Oxydendrum arboreum	8902	-2.64653		18.6393	20.2477	0.85	0.28	SOS	NPN
Oxydendrum arboreum	11896	-11.7006		18.6393	20.2477	0.85	0.28	SOS	NPN
Oxydendrum arboreum	8806	-2.40918		18.6393	20.2477	0.85	0.28	SOS	NPN
Oxydendrum arboreum	12003	6.61808		18.6393	20.2477	0.85	0.28	SOS	NPN
Oxydendrum arboreum	9340	-1.71277		18.6393	20.2477	0.85	0.28	SOS	NPN
Oxydendrum arboreum	9338	-2.64102		18.6393	20.2477	0.85	0.28	SOS	NPN
Oxydendrum arboreum	9342	-2.23008		18.6393	20.2477	0.85	0.28	SOS	NPN
Oxydendrum arboreum	22017	6.18869		18.6393	20.2477	0.85	0.28	SOS	NPN
Parkinsonia florida	16831	29.5708						SOS	NPN
Parkinsonia florida	12064	-16.5041						SOS	NPN
Parkinsonia microphylla	11587	-0.528582		26.81			0.420917	SOS	NPN
Pennisetum ciliare	2329	0.546949						SOS	NPN
Pennisetum ciliare	16547	-5.6793						SOS	NPN
Penstemon digitalis	10585	-5.43584	0.185	12.9026	13.9192		0.30454	SOS	NPN
Penstemon newberryi	5980	-10.6032						SOS	NPN
Petasites frigidus	5078	-2.14795		29.3359	12.4215	1.92179	0.220578	SOS	NPN
Phlox paniculata	10585	-2.11218			21.04		0.20645	SOS	NPN
Platanus occidentalis	18536	-8.42943	0.1205	17.0225	17.2012	1.2		SOS	NPN
Platanus occidentalis	11895	-5.9915	0.1205	17.0225	17.2012	1.2		SOS	NPN
Platanus occidentalis	9338	-3.30747	0.1205	17.0225	17.2012	1.2		SOS	NPN
Platanus occidentalis	9343	-1.35536	0.1205	17.0225	17.2012	1.2		SOS	NPN
Platanus occidentalis	8898	-0.489522	0.1205	17.0225	17.2012	1.2		SOS	NPN
Platanus racemosa	16592	-0.0946213	0.149					SOS	NPN
Platanus racemosa	16591	-0.0946213	0.149					SOS	NPN
Platanus racemosa	16590	-0.0946213	0.149					SOS	NPN
Podophyllum peltatum	6362	1.1399		40.8984	31.6875	2.36667		SOS	NPN
Podophyllum peltatum	10585	-3.99184		40.8984	31.6875	2.36667		SOS	NPN
Podophyllum peltatum	5327	-3.21871		40.8984	31.6875	2.36667		SOS	NPN
Podophyllum peltatum	8460	1.15795		40.8984	31.6875	2.36667		SOS	NPN
Polygonatum biflorum	10585	-1.45958		18.1		2.7		SOS	NPN
Populus balsamifera	5076	-0.26455	0.156309	19.4269	14.8576	1.81313	0.432	SOS	NPN
Populus deltoides	23813	-2.44433	0.18172	21.8655	13.2567	1.85111		SOS	NPN
Populus deltoides	21876	-0.362654	0.18172	21.8655	13.2567	1.85111		SOS	NPN
Populus deltoides	16776	-1.95695	0.18172	21.8655	13.2567	1.85111		SOS	NPN
Populus deltoides	20223	-11.3351	0.18172	21.8655	13.2567	1.85111		SOS	NPN
Populus deltoides	16282	-7.87809	0.18172	21.8655	13.2567	1.85111		SOS	NPN
Populus deltoides	17404	-1.84618	0.18172	21.8655	13.2567	1.85111		SOS	NPN
Populus deltoides	9024	-4.13528	0.18172	21.8655	13.2567	1.85111		SOS	NPN
Populus deltoides	14881	-6.40199	0.18172	21.8655	13.2567	1.85111		SOS	NPN
Populus deltoides	22009	-4.93289	0.18172	21.8655	13.2567	1.85111		SOS	NPN
Populus deltoides	16786	-4.28471	0.18172	21.8655	13.2567	1.85111		SOS	NPN
Populus fremontii	21359	-4.80468	0.254361	16.6	10.4095			SOS	NPN
Populus fremontii	10717	-16.5355	0.254361	16.6	10.4095			SOS	NPN
Populus tremuloides	8988	18.125	0.144763	23.8206	14.4363	2.57336	0.382986	SOS	NPN
Populus tremuloides	6362	-2.88758	0.144763	23.8206	14.4363	2.57336	0.382986	SOS	NPN
Populus tremuloides	8989	-16.0546	0.144763	23.8206	14.4363	2.57336	0.382986	SOS	NPN
Populus tremuloides	5327	-2.15045	0.144763	23.8206	14.4363	2.57336	0.382986	SOS	NPN
Populus tremuloides	2410	-4.51972	0.144763	23.8206	14.4363	2.57336	0.382986	SOS	NPN
Populus tremuloides	5951	-3.32939	0.144763	23.8206	14.4363	2.57336	0.382986	SOS	NPN
Populus tremuloides	8921	-3.02591	0.144763	23.8206	14.4363	2.57336	0.382986	SOS	NPN
Populus tremuloides	8987	-6.64299	0.144763	23.8206	14.4363	2.57336	0.382986	SOS	NPN
Populus tremuloides	5533	-8.44815	0.144763	23.8206	14.4363	2.57336	0.382986	SOS	NPN
Populus tremuloides	5509	-3.50413	0.144763	23.8206	14.4363	2.57336	0.382986	SOS	NPN
Populus tremuloides	5979	-11.9636	0.144763	23.8206	14.4363	2.57336	0.382986	SOS	NPN
Populus tremuloides	5076	-2.46113	0.144763	23.8206	14.4363	2.57336	0.382986	SOS	NPN
Potentilla simplex	19	-13.6459	0.11		24.4544		0.278791	SOS	NPN
Prosopis glandulosa	5442	-2.63672	0.208889	29.8514	8.62409		0.477794	SOS	NPN
Prosopis velutina	18280	14.8718		42.0714	15.13		0.339732	SOS	NPN
Prosopis velutina	6595	-14.3276		42.0714	15.13		0.339732	SOS	NPN
Prosopis velutina	16831	25.7082		42.0714	15.13		0.339732	SOS	NPN
Prosopis velutina	6102	-9.94186		42.0714	15.13		0.339732	SOS	NPN
Prosopis velutina	12064	-2.11383		42.0714	15.13		0.339732	SOS	NPN
Prosopis velutina	17594	-36.4254		42.0714	15.13		0.339732	SOS	NPN
Prunus americana	18834	-1.98151			30.7346		0.2358	SOS	NPN
Prunus americana	16610	0.93512			30.7346		0.2358	SOS	NPN
Prunus armeniaca	16610	10.3816		21.025	11.2106	1.05		SOS	NPN
Prunus maritima	19653	0.609613						SOS	NPN
Prunus maritima	20906	2.3909						SOS	NPN
Prunus pensylvanica	8901	-5.16028	0.0950017	28.9667	18.9694	2.48545	0.338	SOS	NPN
Prunus persica	16610	1.5938		36.5386	17.2511		0.370327	SOS	NPN
Prunus serotina	1668	-2.00262	0.131735	21.6261	20.3388	2.31573	0.316864	SOS	NPN
Prunus serotina	2395	-3.96406	0.131735	21.6261	20.3388	2.31573	0.316864	SOS	NPN
Prunus serotina	20572	-4.52819	0.131735	21.6261	20.3388	2.31573	0.316864	SOS	NPN
Prunus serotina	20268	1.33719	0.131735	21.6261	20.3388	2.31573	0.316864	SOS	NPN
Prunus serotina	6362	-3.58391	0.131735	21.6261	20.3388	2.31573	0.316864	SOS	NPN
Prunus serotina	2394	-3.14125	0.131735	21.6261	20.3388	2.31573	0.316864	SOS	NPN
Prunus serotina	20905	-2.4055	0.131735	21.6261	20.3388	2.31573	0.316864	SOS	NPN
Prunus serotina	20250	-1.18204	0.131735	21.6261	20.3388	2.31573	0.316864	SOS	NPN
Prunus serotina	2119	-3.01557	0.131735	21.6261	20.3388	2.31573	0.316864	SOS	NPN
Prunus serotina	5951	-4.37474	0.131735	21.6261	20.3388	2.31573	0.316864	SOS	NPN
Prunus serotina	20907	-1.78955	0.131735	21.6261	20.3388	2.31573	0.316864	SOS	NPN
Prunus serotina	20906	-1.77706	0.131735	21.6261	20.3388	2.31573	0.316864	SOS	NPN
Prunus serotina	8902	-2.19143	0.131735	21.6261	20.3388	2.31573	0.316864	SOS	NPN
Prunus serotina	2120	-2.6776	0.131735	21.6261	20.3388	2.31573	0.316864	SOS	NPN
Prunus serotina	5509	-5.1083	0.131735	21.6261	20.3388	2.31573	0.316864	SOS	NPN
Prunus serotina	8182	-2.47647	0.131735	21.6261	20.3388	2.31573	0.316864	SOS	NPN
Prunus serotina	19650	0.469346	0.131735	21.6261	20.3388	2.31573	0.316864	SOS	NPN
Prunus serotina	22221	-1.64854	0.131735	21.6261	20.3388	2.31573	0.316864	SOS	NPN
Prunus serotina	8460	-0.161645	0.131735	21.6261	20.3388	2.31573	0.316864	SOS	NPN
Prunus serotina	11999	-2.91653	0.131735	21.6261	20.3388	2.31573	0.316864	SOS	NPN
Prunus serotina	8904	-1.60385	0.131735	21.6261	20.3388	2.31573	0.316864	SOS	NPN
Prunus virginiana	2475	-4.42833	0.10899	19.1835	18.4267	2.4	0.3945	SOS	NPN
Prunus virginiana	5533	-5.84088	0.10899	19.1835	18.4267	2.4	0.3945	SOS	NPN
Prunus yedoensis	18536	-7.98548						SOS	NPN
Pseudoroegneria spicata	19	-5.92405						SOS	NPN
Purshia tridentata	8985	27.7941		22.0425	4.48352	1.69096	0.517137	SOS	NPN
Purshia tridentata	8921	-13.569		22.0425	4.48352	1.69096	0.517137	SOS	NPN
Pyrus communis	16610	-15.6502	0.269231	15.9803	8.68041			SOS	NPN
Quercus agrifolia	6220	-6.23351	0.244267	13.4825	5.92514	0.995	0.55475	SOS	NPN
Quercus agrifolia	21133	5.86371	0.244267	13.4825	5.92514	0.995	0.55475	SOS	NPN
Quercus agrifolia	16591	3.01837	0.244267	13.4825	5.92514	0.995	0.55475	SOS	NPN
Quercus agrifolia	6214	-5.77364	0.244267	13.4825	5.92514	0.995	0.55475	SOS	NPN
Quercus agrifolia	8957	2.7821	0.244267	13.4825	5.92514	0.995	0.55475	SOS	NPN
Quercus agrifolia	17707	-8.42314	0.244267	13.4825	5.92514	0.995	0.55475	SOS	NPN
Quercus agrifolia	6221	0.795806	0.244267	13.4825	5.92514	0.995	0.55475	SOS	NPN
Quercus agrifolia	6213	-3.51871	0.244267	13.4825	5.92514	0.995	0.55475	SOS	NPN
Quercus agrifolia	16592	-0.973706	0.244267	13.4825	5.92514	0.995	0.55475	SOS	NPN
Quercus agrifolia	6398	6.34589	0.244267	13.4825	5.92514	0.995	0.55475	SOS	NPN
Quercus agrifolia	16590	0.983917	0.244267	13.4825	5.92514	0.995	0.55475	SOS	NPN
Quercus agrifolia	16262	-13.7222	0.244267	13.4825	5.92514	0.995	0.55475	SOS	NPN
Quercus agrifolia	19550	10.0756	0.244267	13.4825	5.92514	0.995	0.55475	SOS	NPN
Quercus agrifolia	21132	-3.97781	0.244267	13.4825	5.92514	0.995	0.55475	SOS	NPN
Quercus agrifolia	9241	-5.29235	0.244267	13.4825	5.92514	0.995	0.55475	SOS	NPN
Quercus agrifolia	8959	-4.35644	0.244267	13.4825	5.92514	0.995	0.55475	SOS	NPN
Quercus agrifolia	21134	-3.05071	0.244267	13.4825	5.92514	0.995	0.55475	SOS	NPN
Quercus agrifolia	21131	-3.97781	0.244267	13.4825	5.92514	0.995	0.55475	SOS	NPN
Quercus alba	8903	-4.37586	0.119683	21.9692	15.7111	1.51609	0.300569	SOS	NPN
Quercus alba	2120	-2.35544	0.119683	21.9692	15.7111	1.51609	0.300569	SOS	NPN
Quercus alba	2395	-3.00213	0.119683	21.9692	15.7111	1.51609	0.300569	SOS	NPN
Quercus alba	2119	0.603995	0.119683	21.9692	15.7111	1.51609	0.300569	SOS	NPN
Quercus alba	16257	-2.87153	0.119683	21.9692	15.7111	1.51609	0.300569	SOS	NPN
Quercus alba	22017	-3.65265	0.119683	21.9692	15.7111	1.51609	0.300569	SOS	NPN
Quercus alba	2394	-2.85769	0.119683	21.9692	15.7111	1.51609	0.300569	SOS	NPN
Quercus alba	8460	0.702573	0.119683	21.9692	15.7111	1.51609	0.300569	SOS	NPN
Quercus alba	11896	-11.2705	0.119683	21.9692	15.7111	1.51609	0.300569	SOS	NPN
Quercus alba	20223	-5.67184	0.119683	21.9692	15.7111	1.51609	0.300569	SOS	NPN
Quercus alba	11999	-2.26088	0.119683	21.9692	15.7111	1.51609	0.300569	SOS	NPN
Quercus alba	8806	-3.03187	0.119683	21.9692	15.7111	1.51609	0.300569	SOS	NPN
Quercus alba	9342	-1.45151	0.119683	21.9692	15.7111	1.51609	0.300569	SOS	NPN
Quercus alba	1915	-1.47569	0.119683	21.9692	15.7111	1.51609	0.300569	SOS	NPN
Quercus alba	5951	-3.7042	0.119683	21.9692	15.7111	1.51609	0.300569	SOS	NPN
Quercus alba	5523	2.92508	0.119683	21.9692	15.7111	1.51609	0.300569	SOS	NPN
Quercus alba	18536	-3.23512	0.119683	21.9692	15.7111	1.51609	0.300569	SOS	NPN
Quercus arizonica	17594	-21.2217		17.85				SOS	NPN
Quercus douglasii	6291	1.87393		19.3473	7.7276	2.107	0.5075	SOS	NPN
Quercus douglasii	6398	-11.368		19.3473	7.7276	2.107	0.5075	SOS	NPN
Quercus douglasii	19550	13.0793		19.3473	7.7276	2.107	0.5075	SOS	NPN
Quercus douglasii	12725	-0.249604		19.3473	7.7276	2.107	0.5075	SOS	NPN
Quercus emoryi	19711	-10.7243	0.213928		7.08488			SOS	NPN
Quercus gambelii	10878	-9.66469		23.9485	13.4957	1.85838	0.425793	SOS	NPN
Quercus gambelii	10880	-7.65087		23.9485	13.4957	1.85838	0.425793	SOS	NPN
Quercus gambelii	10960	-7.91728		23.9485	13.4957	1.85838	0.425793	SOS	NPN
Quercus gambelii	8683	-9.72572		23.9485	13.4957	1.85838	0.425793	SOS	NPN
Quercus gambelii	10879	1.90944		23.9485	13.4957	1.85838	0.425793	SOS	NPN
Quercus gambelii	10959	-9.22029		23.9485	13.4957	1.85838	0.425793	SOS	NPN
Quercus garryana	22608	-5.53672	0.152136		7.96276			SOS	NPN
Quercus garryana	19550	10.1763	0.152136		7.96276			SOS	NPN
Quercus ilicifolia	20905	-3.5028	0.11	17.85	12.4666	1		SOS	NPN
Quercus ilicifolia	19652	-3.48504	0.11	17.85	12.4666	1		SOS	NPN
Quercus ilicifolia	19653	-4.53458	0.11	17.85	12.4666	1		SOS	NPN
Quercus ilicifolia	20906	4.22834	0.11	17.85	12.4666	1		SOS	NPN
Quercus ilicifolia	19650	-3.80187	0.11	17.85	12.4666	1		SOS	NPN
Quercus imbricaria	8902	-1.14714						SOS	NPN
Quercus imbricaria	18536	-3.04667						SOS	NPN
Quercus kelloggii	19550	3.09693		16.906	9.0985	2.235		SOS	NPN
Quercus lobata	6218	2.30253	0.144444	21.2437	9.15967	2.3	0.492	SOS	NPN
Quercus lobata	17670	11.0496	0.144444	21.2437	9.15967	2.3	0.492	SOS	NPN
Quercus lobata	6219	0.651648	0.144444	21.2437	9.15967	2.3	0.492	SOS	NPN
Quercus lobata	6221	-6.4481	0.144444	21.2437	9.15967	2.3	0.492	SOS	NPN
Quercus lobata	6216	2.89107	0.144444	21.2437	9.15967	2.3	0.492	SOS	NPN
Quercus lobata	6399	15.779	0.144444	21.2437	9.15967	2.3	0.492	SOS	NPN
Quercus lobata	6214	-4.76187	0.144444	21.2437	9.15967	2.3	0.492	SOS	NPN
Quercus lobata	6217	-17.9125	0.144444	21.2437	9.15967	2.3	0.492	SOS	NPN
Quercus lobata	6213	0.334419	0.144444	21.2437	9.15967	2.3	0.492	SOS	NPN
Quercus lobata	8959	-0.503782	0.144444	21.2437	9.15967	2.3	0.492	SOS	NPN
Quercus macrocarpa	17574	-1.79767	0.137729	22.6571	15.1987	2.36	0.357953	SOS	NPN
Quercus macrocarpa	18834	-3.45072	0.137729	22.6571	15.1987	2.36	0.357953	SOS	NPN
Quercus macrocarpa	12249	-2.10145	0.137729	22.6571	15.1987	2.36	0.357953	SOS	NPN
Quercus montana	9340	-1.02263	0.123802	19.9769	14.703	1.12545		SOS	NPN
Quercus montana	12002	-4.07586	0.123802	19.9769	14.703	1.12545		SOS	NPN
Quercus montana	17582	-6.98263	0.123802	19.9769	14.703	1.12545		SOS	NPN
Quercus palustris	18536	-4.23367	0.132833		12.6947			SOS	NPN
Quercus palustris	11793	11.2756	0.132833		12.6947			SOS	NPN
Quercus rubra	1668	0.0611019	0.138469	22.4238	15.2394	1.67171	0.338903	SOS	NPN
Quercus rubra	16454	0.969325	0.138469	22.4238	15.2394	1.67171	0.338903	SOS	NPN
Quercus rubra	8902	-2.46557	0.138469	22.4238	15.2394	1.67171	0.338903	SOS	NPN
Quercus rubra	8903	-3.8368	0.138469	22.4238	15.2394	1.67171	0.338903	SOS	NPN
Quercus rubra	8460	3.12426	0.138469	22.4238	15.2394	1.67171	0.338903	SOS	NPN
Quercus rubra	5523	-2.56498	0.138469	22.4238	15.2394	1.67171	0.338903	SOS	NPN
Quercus rubra	2119	-3.6846	0.138469	22.4238	15.2394	1.67171	0.338903	SOS	NPN
Quercus rubra	19586	0.225232	0.138469	22.4238	15.2394	1.67171	0.338903	SOS	NPN
Quercus rubra	2395	-3.44579	0.138469	22.4238	15.2394	1.67171	0.338903	SOS	NPN
Quercus rubra	11896	-8.85933	0.138469	22.4238	15.2394	1.67171	0.338903	SOS	NPN
Quercus rubra	8182	-1.74726	0.138469	22.4238	15.2394	1.67171	0.338903	SOS	NPN
Quercus rubra	5509	-3.35456	0.138469	22.4238	15.2394	1.67171	0.338903	SOS	NPN
Quercus rubra	20343	-1.24538	0.138469	22.4238	15.2394	1.67171	0.338903	SOS	NPN
Quercus rubra	9340	-1.17666	0.138469	22.4238	15.2394	1.67171	0.338903	SOS	NPN
Quercus rubra	9341	-3.57958	0.138469	22.4238	15.2394	1.67171	0.338903	SOS	NPN
Quercus rubra	5951	-2.50833	0.138469	22.4238	15.2394	1.67171	0.338903	SOS	NPN
Quercus rubra	2394	-2.38801	0.138469	22.4238	15.2394	1.67171	0.338903	SOS	NPN
Quercus rubra	2120	-2.34833	0.138469	22.4238	15.2394	1.67171	0.338903	SOS	NPN
Quercus rubra	9342	-1.67173	0.138469	22.4238	15.2394	1.67171	0.338903	SOS	NPN
Quercus rubra	1915	-0.807556	0.138469	22.4238	15.2394	1.67171	0.338903	SOS	NPN
Quercus velutina	8902	-0.43555	0.135119	20.46	13.8724	1.7125	0.307945	SOS	NPN
Quercus velutina	1668	-1.41019	0.135119	20.46	13.8724	1.7125	0.307945	SOS	NPN
Quercus velutina	21369	-16.6158	0.135119	20.46	13.8724	1.7125	0.307945	SOS	NPN
Quercus velutina	9342	-0.913416	0.135119	20.46	13.8724	1.7125	0.307945	SOS	NPN
Quercus velutina	12002	-4.07918	0.135119	20.46	13.8724	1.7125	0.307945	SOS	NPN
Rhododendron groenlandicum	2475	-1.40405						SOS	NPN
Rhododendron groenlandicum	18356	2.41149						SOS	NPN
Rhododendron groenlandicum	23805	-9.35045						SOS	NPN
Rhododendron groenlandicum	2393	-2.24212						SOS	NPN
Rhododendron groenlandicum	16210	-4.81773						SOS	NPN
Rhododendron groenlandicum	16220	0.0513185						SOS	NPN
Rhododendron groenlandicum	18548	-4.59537						SOS	NPN
Rhododendron groenlandicum	18549	-0.965547						SOS	NPN
Rhododendron groenlandicum	23804	-9.35045						SOS	NPN
Rhododendron groenlandicum	16219	-0.347759						SOS	NPN
Rhododendron macrophyllum	5890	0.99641			16.68			SOS	NPN
Rhus glabra	18834	-8.51674		18.7734	15.7729	2	0.400335	SOS	NPN
Rhus integrifolia	12725	50.1742						SOS	NPN
Ribes aureum	17404	3.51048			13.16		0.35917	SOS	NPN
Ribes sanguineum	16844	-6.48185		25.4	27.2763			SOS	NPN
Robinia pseudoacacia	8903	6.81746	0.1155	37.5836	21.811	1.9812	0.335421	SOS	NPN
Robinia pseudoacacia	12249	-3.57713	0.1155	37.5836	21.811	1.9812	0.335421	SOS	NPN
Robinia pseudoacacia	5112	-11.4408	0.1155	37.5836	21.811	1.9812	0.335421	SOS	NPN
Rosa californica	6399	2.11023		15.9	21.902			SOS	NPN
Rosa rugosa	9993	-0.161143		22.0936	8.96547	2.72201	0.351864	SOS	NPN
Rosa rugosa	11308	4.94792		22.0936	8.96547	2.72201	0.351864	SOS	NPN
Rosa rugosa	10934	-2.34908		22.0936	8.96547	2.72201	0.351864	SOS	NPN
Rosa rugosa	17574	-1.72414		22.0936	8.96547	2.72201	0.351864	SOS	NPN
Rosa woodsii	5112	-7.62735		14.922	15.7684		0.374397	SOS	NPN
Salix planifolia	5078	-1.81828		26.7	12.3			SOS	NPN
Salvia apiana	12725	35.1145						SOS	NPN
Salvia apiana	16496	-1.01167						SOS	NPN
Salvia apiana	16587	-1.01167						SOS	NPN
Salvia spathacea	18183	3.73239						SOS	NPN
Salvia spathacea	12725	-3.76387						SOS	NPN
Sambucus nigra	6216	0.130293	0.194586	36.8604	19.8498	2.80052	0.24677	SOS	NPN
Sambucus nigra	1380	1.93504	0.194586	36.8604	19.8498	2.80052	0.24677	SOS	NPN
Sambucus nigra	6399	0.285159	0.194586	36.8604	19.8498	2.80052	0.24677	SOS	NPN
Sambucus nigra-cerulea	8959	0.171569						SOS	NPN
Sambucus nigra-cerulea	9242	-0.184774						SOS	NPN
Sambucus nigra-cerulea	20007	-5.003						SOS	NPN
Sambucus racemosa	1380	5.06565	0.102356	49.5089	28.4784	2.8	0.186407	SOS	NPN
Sambucus racemosa	53459	-4.96999	0.102356	49.5089	28.4784	2.8	0.186407	SOS	NPN
Sassafras albidum	2120	-2.01023	0.164917	26.4931	26.7231	1.68714	0.227461	SOS	NPN
Sassafras albidum	8903	-8.97316	0.164917	26.4931	26.7231	1.68714	0.227461	SOS	NPN
Sassafras albidum	9341	-2.54427	0.164917	26.4931	26.7231	1.68714	0.227461	SOS	NPN
Sassafras albidum	22017	-10.5875	0.164917	26.4931	26.7231	1.68714	0.227461	SOS	NPN
Sassafras albidum	1668	-1.40928	0.164917	26.4931	26.7231	1.68714	0.227461	SOS	NPN
Scilla siberica	10585	-6.20503					0.103215	SOS	NPN
Scilla siberica	19950	0.979121					0.103215	SOS	NPN
Senegalia greggii	5852	-10.132		29.6795	7.83544		0.470069	SOS	NPN
Senegalia greggii	5851	-22.5977		29.6795	7.83544		0.470069	SOS	NPN
Senegalia greggii	5850	-12.4291		29.6795	7.83544		0.470069	SOS	NPN
Simmondsia chinensis	11587	-0.760584		16.9137	3.46281		0.387837	SOS	NPN
Simmondsia chinensis	6102	-7.68004		16.9137	3.46281		0.387837	SOS	NPN
Solidago sempervirens	6242	-4.93583						SOS	NPN
Sorbus americana	8901	-3.82623	0.07936	28.1833	23.4849		0.379007	SOS	NPN
Sphaeralcea coccinea	6102	11.4511	0.372		9.20414		0.300991	SOS	NPN
Spiraea vanhouttei	10585	-1.30277						SOS	NPN
Symphoricarpos albus	16844	-4.67488		14.329	29.0829	1.95	0.340331	SOS	NPN
Symphoricarpos albus	6242	0.591614		14.329	29.0829	1.95	0.340331	SOS	NPN
Symphoricarpos albus	5533	-8.44815		14.329	29.0829	1.95	0.340331	SOS	NPN
Symphoricarpos albus	6399	0.285159		14.329	29.0829	1.95	0.340331	SOS	NPN
Symphyotrichum ericoides	18525	-0.868587	0.28	14.6333	17.8603		0.246903	SOS	NPN
Symphyotrichum novae-angliae	16876	-3.24423		22.1032	23.9031		0.23254	SOS	NPN
Symphyotrichum novae-angliae	22221	-1.58726		22.1032	23.9031		0.23254	SOS	NPN
Symphyotrichum novae-angliae	10585	-2.69249		22.1032	23.9031		0.23254	SOS	NPN
Syringa chinensis	109	-2.93524						SOS	NPN
Syringa chinensis	144	-1.8499						SOS	NPN
Syringa chinensis	209	-1.55303						SOS	NPN
Syringa chinensis	1330	-8.78541						SOS	NPN
Syringa chinensis	2461	-4.84466						SOS	NPN
Syringa chinensis	5328	-3.56936						SOS	NPN
Syringa chinensis	6595	-2.77419						SOS	NPN
Syringa chinensis	16258	1.16838						SOS	NPN
Syringa chinensis	1826	-4.85544						SOS	NPN
Syringa chinensis	5745	-6.48988						SOS	NPN
Syringa chinensis	5796	-2.70024						SOS	NPN
Syringa chinensis	8309	-4.57658						SOS	NPN
Syringa chinensis	10585	-3.93519						SOS	NPN
Syringa chinensis	5744	-6.28521						SOS	NPN
Syringa chinensis	2792	-5.24449						SOS	NPN
Syringa chinensis	11032	3.30748						SOS	NPN
Syringa chinensis	8904	-0.222632						SOS	NPN
Syringa vulgaris	5160	-8.21433	0.293	19.4	13.3142	1.222	0.321716	SOS	NPN
Syringa vulgaris	5792	-1.05168	0.293	19.4	13.3142	1.222	0.321716	SOS	NPN
Syringa vulgaris	8210	-0.216857	0.293	19.4	13.3142	1.222	0.321716	SOS	NPN
Syringa vulgaris	2461	-3.1886	0.293	19.4	13.3142	1.222	0.321716	SOS	NPN
Syringa vulgaris	5327	-3.50769	0.293	19.4	13.3142	1.222	0.321716	SOS	NPN
Syringa vulgaris	5582	-1.75201	0.293	19.4	13.3142	1.222	0.321716	SOS	NPN
Syringa vulgaris	5796	-2.57468	0.293	19.4	13.3142	1.222	0.321716	SOS	NPN
Syringa vulgaris	8555	-0.600316	0.293	19.4	13.3142	1.222	0.321716	SOS	NPN
Syringa vulgaris	1897	0.538202	0.293	19.4	13.3142	1.222	0.321716	SOS	NPN
Syringa vulgaris	5818	-4.95306	0.293	19.4	13.3142	1.222	0.321716	SOS	NPN
Syringa vulgaris	5112	-8.4912	0.293	19.4	13.3142	1.222	0.321716	SOS	NPN
Syringa vulgaris	9993	1.35998	0.293	19.4	13.3142	1.222	0.321716	SOS	NPN
Syringa vulgaris	6466	-3.50964	0.293	19.4	13.3142	1.222	0.321716	SOS	NPN
Syringa vulgaris	153	-1.94405	0.293	19.4	13.3142	1.222	0.321716	SOS	NPN
Syringa vulgaris	5674	-1.60322	0.293	19.4	13.3142	1.222	0.321716	SOS	NPN
Syringa vulgaris	10585	-5.70323	0.293	19.4	13.3142	1.222	0.321716	SOS	NPN
Syringa vulgaris	5788	-4.38776	0.293	19.4	13.3142	1.222	0.321716	SOS	NPN
Syringa vulgaris	6362	-2.49554	0.293	19.4	13.3142	1.222	0.321716	SOS	NPN
Syringa vulgaris	1982	-4.00944	0.293	19.4	13.3142	1.222	0.321716	SOS	NPN
Syringa vulgaris	17768	-3.74585	0.293	19.4	13.3142	1.222	0.321716	SOS	NPN
Syringa vulgaris	8309	2.60689	0.293	19.4	13.3142	1.222	0.321716	SOS	NPN
Syringa vulgaris	6481	-3.68775	0.293	19.4	13.3142	1.222	0.321716	SOS	NPN
Taraxacum officinale	6171	-4.51485						SOS	NPN
Taraxacum officinale	9993	4.73428						SOS	NPN
Taraxacum officinale	11308	7.09535						SOS	NPN
Taraxacum officinale	6481	-1.70651						SOS	NPN
Taraxacum officinale	11597	-1.13394						SOS	NPN
Taraxacum officinale	8555	-1.45685						SOS	NPN
Tiarella cordifolia	10585	-4.48497	0.128191	22.9	38.8029	1.9	0.210889	SOS	NPN
Tilia americana	9339	-4.90876	0.133375	26.0169	27.905	2.925	0.275552	SOS	NPN
Tilia americana	9341	2.1025	0.133375	26.0169	27.905	2.925	0.275552	SOS	NPN
Tilia americana	8904	1.82356	0.133375	26.0169	27.905	2.925	0.275552	SOS	NPN
Tilia americana	9343	0.569893	0.133375	26.0169	27.905	2.925	0.275552	SOS	NPN
Tilia americana	20223	-7.55859	0.133375	26.0169	27.905	2.925	0.275552	SOS	NPN
Tilia americana	38	-0.802936	0.133375	26.0169	27.905	2.925	0.275552	SOS	NPN
Tilia americana	8182	-1.81965	0.133375	26.0169	27.905	2.925	0.275552	SOS	NPN
Tilia americana	12249	-1.06023	0.133375	26.0169	27.905	2.925	0.275552	SOS	NPN
Toxicodendron radicans	5509	-0.593435		25.0908	27.0871		0.289174	SOS	NPN
Toxicodendron radicans	2393	-4.80398		25.0908	27.0871		0.289174	SOS	NPN
Tradescantia ohiensis	10585	-6.31008	0.246667	16.8267	14.5158	1.9	0.135095	SOS	NPN
Trientalis borealis	17562	-0.783764	0.109976	20.853	54.6883	1.615	0.17238	SOS	NPN
Trillium erectum	16214	-1.30986	0.158591	24.7	48.5295	1.5	0.1409	SOS	NPN
Trillium erectum	16212	0.0591797	0.158591	24.7	48.5295	1.5	0.1409	SOS	NPN
Trillium erectum	17753	-3.77338	0.158591	24.7	48.5295	1.5	0.1409	SOS	NPN
Trillium erectum	16241	1.36907	0.158591	24.7	48.5295	1.5	0.1409	SOS	NPN
Trillium erectum	5327	-2.53288	0.158591	24.7	48.5295	1.5	0.1409	SOS	NPN
Trillium erectum	17767	0.44006	0.158591	24.7	48.5295	1.5	0.1409	SOS	NPN
Trillium erectum	17562	-1.67953	0.158591	24.7	48.5295	1.5	0.1409	SOS	NPN
Trillium erectum	16213	-4.08427	0.158591	24.7	48.5295	1.5	0.1409	SOS	NPN
Trillium erectum	17758	2.05148	0.158591	24.7	48.5295	1.5	0.1409	SOS	NPN
Trillium grandiflorum	38	-3.0909		25.26	35.7	2.7	0.108559	SOS	NPN
Trillium grandiflorum	10585	-0.950443		25.26	35.7	2.7	0.108559	SOS	NPN
Trillium grandiflorum	5327	-2.91078		25.26	35.7	2.7	0.108559	SOS	NPN
Trillium ovatum	21144	-1.57407						SOS	NPN
Trillium ovatum	21142	-1.57407						SOS	NPN
Trillium ovatum	16844	-1.8138						SOS	NPN
Trillium undulatum	16209	-2.78502	0.154258		47.0893		0.137667	SOS	NPN
Trillium undulatum	18356	5.65343	0.154258		47.0893		0.137667	SOS	NPN
Trillium undulatum	16225	2.30674	0.154258		47.0893		0.137667	SOS	NPN
Trillium undulatum	16241	2.82535	0.154258		47.0893		0.137667	SOS	NPN
Trillium undulatum	16236	-5.02762	0.154258		47.0893		0.137667	SOS	NPN
Trillium undulatum	16239	0.261332	0.154258		47.0893		0.137667	SOS	NPN
Trillium undulatum	9175	-5.39129	0.154258		47.0893		0.137667	SOS	NPN
Trillium undulatum	16226	3.05921	0.154258		47.0893		0.137667	SOS	NPN
Trillium undulatum	16243	2.88361	0.154258		47.0893		0.137667	SOS	NPN
Trillium undulatum	16224	2.49178	0.154258		47.0893		0.137667	SOS	NPN
Trillium undulatum	16213	-0.679758	0.154258		47.0893		0.137667	SOS	NPN
Trillium undulatum	16210	-1.18777	0.154258		47.0893		0.137667	SOS	NPN
Trillium undulatum	16190	-10.763	0.154258		47.0893		0.137667	SOS	NPN
Trillium undulatum	16214	-1.12143	0.154258		47.0893		0.137667	SOS	NPN
Ulmus alata	8806	0.748175	0.1105	18.25	21.6227			SOS	NPN
Ulmus alata	23828	-25.949	0.1105	18.25	21.6227			SOS	NPN
Ulmus alata	9338	-2.20526	0.1105	18.25	21.6227			SOS	NPN
Ulmus americana	1668	-1.69903	0.109489	21.9044	19.6161	2.47556		SOS	NPN
Ulmus pumila	14881	-10.9489		26.6802	10.7326	1.5725	0.48227	SOS	NPN
Ulmus pumila	21248	0.912668		26.6802	10.7326	1.5725	0.48227	SOS	NPN
Ulmus pumila	16282	-7.07174		26.6802	10.7326	1.5725	0.48227	SOS	NPN
Ulmus pumila	16776	3.01933		26.6802	10.7326	1.5725	0.48227	SOS	NPN
Ulmus pumila	16786	-0.540632		26.6802	10.7326	1.5725	0.48227	SOS	NPN
Umbellularia californica	21142	-4.5523	0.208	16.1281	8.16253		0.523833	SOS	NPN
Umbellularia californica	21143	-0.689381	0.208	16.1281	8.16253		0.523833	SOS	NPN
Umbellularia californica	21132	-8.66086	0.208	16.1281	8.16253		0.523833	SOS	NPN
Umbellularia californica	21134	-8.66086	0.208	16.1281	8.16253		0.523833	SOS	NPN
Umbellularia californica	21140	-4.5523	0.208	16.1281	8.16253		0.523833	SOS	NPN
Umbellularia californica	6398	7.02911	0.208	16.1281	8.16253		0.523833	SOS	NPN
Umbellularia californica	21144	-2.72187	0.208	16.1281	8.16253		0.523833	SOS	NPN
Umbellularia californica	21141	-5.91521	0.208	16.1281	8.16253		0.523833	SOS	NPN
Umbellularia californica	21133	-4.64342	0.208	16.1281	8.16253		0.523833	SOS	NPN
Umbellularia californica	21131	-8.66086	0.208	16.1281	8.16253		0.523833	SOS	NPN
Umbellularia californica	12493	-10.4468	0.208	16.1281	8.16253		0.523833	SOS	NPN
Urtica dioica	16844	-5.87681	0.18872	41.4188	27.0443	4.1048	0.262068	SOS	NPN
Uvularia sessilifolia	23813	-5.27057		25.4		2		SOS	NPN
Vaccinium angustifolium	19652	0.682625		19.4788	22.5447	1.1995	0.327787	SOS	NPN
Vaccinium angustifolium	19651	-1.93645		19.4788	22.5447	1.1995	0.327787	SOS	NPN
Vaccinium angustifolium	20906	-0.816602		19.4788	22.5447	1.1995	0.327787	SOS	NPN
Vaccinium angustifolium	20905	-2.33645		19.4788	22.5447	1.1995	0.327787	SOS	NPN
Vaccinium corymbosum	6242	-1.93352	0.116	16.87	19.5037		0.328302	SOS	NPN
Vaccinium ovalifolium	53453	-8.87165			26.6667			SOS	NPN
Vaccinium ovalifolium	53454	-8.73243			26.6667			SOS	NPN
Vaccinium ovatum	18183	3.73239	0.365	8.2	9.72	0.55		SOS	NPN
Vaccinium parvifolium	24718	-8.82163			20.3302			SOS	NPN
Vaccinium uliginosum	16220	1.71357	0.195	19.4453	13.5982	1.51694	0.403332	SOS	NPN
Vaccinium uliginosum	18548	-5.45011	0.195	19.4453	13.5982	1.51694	0.403332	SOS	NPN
Vaccinium uliginosum	16199	7.1398	0.195	19.4453	13.5982	1.51694	0.403332	SOS	NPN
Vaccinium uliginosum	23805	-9.45619	0.195	19.4453	13.5982	1.51694	0.403332	SOS	NPN
Vaccinium uliginosum	5078	-1.57098	0.195	19.4453	13.5982	1.51694	0.403332	SOS	NPN
Vaccinium uliginosum	16196	1.97386	0.195	19.4453	13.5982	1.51694	0.403332	SOS	NPN
Vaccinium uliginosum	16219	-1.85782	0.195	19.4453	13.5982	1.51694	0.403332	SOS	NPN
Vaccinium uliginosum	23804	-9.45619	0.195	19.4453	13.5982	1.51694	0.403332	SOS	NPN
Vaccinium uliginosum	16197	9.29982	0.195	19.4453	13.5982	1.51694	0.403332	SOS	NPN
Vaccinium uliginosum	18549	-4.64208	0.195	19.4453	13.5982	1.51694	0.403332	SOS	NPN
Vaccinium vitis-idaea	5078	0.230963						SOS	NPN
Vaccinium vitis-idaea	16197	5.10549						SOS	NPN
Vaccinium vitis-idaea	16242	6.94099						SOS	NPN
Vaccinium vitis-idaea	16221	-11.7457						SOS	NPN
Vaccinium vitis-idaea	16191	10.39						SOS	NPN
Vaccinium vitis-idaea	16196	-3.97821						SOS	NPN
Vaccinium vitis-idaea	16219	7.55814						SOS	NPN
Vaccinium vitis-idaea	16199	-8.7169						SOS	NPN
Viburnum dentatum	19651	-2.49409	0.133621	21.7994	16.3153			SOS	NPN
Viburnum dentatum	2119	-8.59391	0.133621	21.7994	16.3153			SOS	NPN
Viburnum dentatum	20905	-2.53084	0.133621	21.7994	16.3153			SOS	NPN
Viburnum lantanoides	6242	-0.526377	0.107547	19.4708	32.2979	1.58625	0.274	SOS	NPN
Viburnum lantanoides	16209	-2.39807	0.107547	19.4708	32.2979	1.58625	0.274	SOS	NPN
Viburnum lantanoides	11837	6.78902	0.107547	19.4708	32.2979	1.58625	0.274	SOS	NPN
Viburnum lantanoides	17767	-1.24097	0.107547	19.4708	32.2979	1.58625	0.274	SOS	NPN
Viburnum lantanoides	16239	-3.67375	0.107547	19.4708	32.2979	1.58625	0.274	SOS	NPN
Viburnum lantanoides	16212	-2.22532	0.107547	19.4708	32.2979	1.58625	0.274	SOS	NPN
Viburnum lantanoides	16235	-2.61329	0.107547	19.4708	32.2979	1.58625	0.274	SOS	NPN
Viburnum lantanoides	9175	-4.01988	0.107547	19.4708	32.2979	1.58625	0.274	SOS	NPN
Viburnum lantanoides	16211	-3.01692	0.107547	19.4708	32.2979	1.58625	0.274	SOS	NPN
Viburnum lantanoides	16208	-1.95622	0.107547	19.4708	32.2979	1.58625	0.274	SOS	NPN
Viburnum lantanoides	17757	-7.73114	0.107547	19.4708	32.2979	1.58625	0.274	SOS	NPN
Viburnum lantanoides	17753	-0.0623969	0.107547	19.4708	32.2979	1.58625	0.274	SOS	NPN
Viburnum lantanoides	16214	-1.4838	0.107547	19.4708	32.2979	1.58625	0.274	SOS	NPN
Viburnum lantanoides	16213	-3.01406	0.107547	19.4708	32.2979	1.58625	0.274	SOS	NPN
Viburnum lantanoides	16246	-2.68758	0.107547	19.4708	32.2979	1.58625	0.274	SOS	NPN
Viburnum lantanoides	16192	12.5558	0.107547	19.4708	32.2979	1.58625	0.274	SOS	NPN
Viburnum lantanoides	16226	13.2065	0.107547	19.4708	32.2979	1.58625	0.274	SOS	NPN
Viburnum lantanoides	17755	-1.50888	0.107547	19.4708	32.2979	1.58625	0.274	SOS	NPN
Viburnum lantanoides	16243	2.88361	0.107547	19.4708	32.2979	1.58625	0.274	SOS	NPN
Viburnum lantanoides	16237	-4.62632	0.107547	19.4708	32.2979	1.58625	0.274	SOS	NPN
Viburnum lantanoides	17758	-3.15964	0.107547	19.4708	32.2979	1.58625	0.274	SOS	NPN
Viburnum lantanoides	16240	-1.69844	0.107547	19.4708	32.2979	1.58625	0.274	SOS	NPN
Viburnum lantanoides	16245	2.6087	0.107547	19.4708	32.2979	1.58625	0.274	SOS	NPN
Viburnum lantanoides	23533	-5.00563	0.107547	19.4708	32.2979	1.58625	0.274	SOS	NPN
Viola sororia	9988	-4.5975	0.122542	22.2	22.5273	2.45	0.169783	SOS	NPN
Viola sororia	23813	-6.21628	0.122542	22.2	22.5273	2.45	0.169783	SOS	NPN
Vitis arizonica	21359	-9.20845						SOS	NPN
Vitis vinifera	16610	-4.97913	0.154333	25.4101	21.6156		0.181616	SOS	NPN
Vitis vinifera	17574	-1.1861	0.154333	25.4101	21.6156		0.181616	SOS	NPN
Wyethia mollis	17019	-6.21439						SOS	NPN
Acer macrophyllum	25009	1.94915	0.1406	26.4	24.2921			EOS	NPN
Acer negundo	2394	-4.73138	0.125074	26.1671	24.9229	2.25086	0.301456	EOS	NPN
Acer negundo	6362	2.04546	0.125074	26.1671	24.9229	2.25086	0.301456	EOS	NPN
Acer negundo	25886	3.21757	0.125074	26.1671	24.9229	2.25086	0.301456	EOS	NPN
Acer negundo	8836	-10.3413	0.125074	26.1671	24.9229	2.25086	0.301456	EOS	NPN
Acer pensylvanicum	9339	0.666958	0.0909983	24.7758	39.2431	1.8015	0.238396	EOS	NPN
Acer pensylvanicum	11899	2.47378	0.0909983	24.7758	39.2431	1.8015	0.238396	EOS	NPN
Acer pensylvanicum	9341	1.63985	0.0909983	24.7758	39.2431	1.8015	0.238396	EOS	NPN
Acer pensylvanicum	9338	1.33746	0.0909983	24.7758	39.2431	1.8015	0.238396	EOS	NPN
Acer pensylvanicum	9344	2.82012	0.0909983	24.7758	39.2431	1.8015	0.238396	EOS	NPN
Acer pensylvanicum	18132	1.65175	0.0909983	24.7758	39.2431	1.8015	0.238396	EOS	NPN
Acer rubrum	9344	2.85122	0.118473	18.2083	19.7297	1.43925	0.309207	EOS	NPN
Acer rubrum	11809	-10.9486	0.118473	18.2083	19.7297	1.43925	0.309207	EOS	NPN
Acer rubrum	2119	0.152801	0.118473	18.2083	19.7297	1.43925	0.309207	EOS	NPN
Acer rubrum	16257	-2.61529	0.118473	18.2083	19.7297	1.43925	0.309207	EOS	NPN
Acer rubrum	11430	-0.0461894	0.118473	18.2083	19.7297	1.43925	0.309207	EOS	NPN
Acer rubrum	17768	1.70158	0.118473	18.2083	19.7297	1.43925	0.309207	EOS	NPN
Acer rubrum	8902	2.98936	0.118473	18.2083	19.7297	1.43925	0.309207	EOS	NPN
Acer rubrum	8806	-5.00638	0.118473	18.2083	19.7297	1.43925	0.309207	EOS	NPN
Acer rubrum	17582	-0.933048	0.118473	18.2083	19.7297	1.43925	0.309207	EOS	NPN
Acer rubrum	8182	0.575376	0.118473	18.2083	19.7297	1.43925	0.309207	EOS	NPN
Acer rubrum	2394	-7.92197	0.118473	18.2083	19.7297	1.43925	0.309207	EOS	NPN
Acer rubrum	2792	4.43838	0.118473	18.2083	19.7297	1.43925	0.309207	EOS	NPN
Acer rubrum	16454	15.0573	0.118473	18.2083	19.7297	1.43925	0.309207	EOS	NPN
Acer rubrum	12003	6.5208	0.118473	18.2083	19.7297	1.43925	0.309207	EOS	NPN
Acer rubrum	6242	0.115309	0.118473	18.2083	19.7297	1.43925	0.309207	EOS	NPN
Acer rubrum	8898	-6.93333	0.118473	18.2083	19.7297	1.43925	0.309207	EOS	NPN
Acer rubrum	16212	-13.7876	0.118473	18.2083	19.7297	1.43925	0.309207	EOS	NPN
Acer rubrum	6481	10.3209	0.118473	18.2083	19.7297	1.43925	0.309207	EOS	NPN
Acer rubrum	1915	0.805168	0.118473	18.2083	19.7297	1.43925	0.309207	EOS	NPN
Acer rubrum	8208	3.24293	0.118473	18.2083	19.7297	1.43925	0.309207	EOS	NPN
Acer rubrum	5262	0.618557	0.118473	18.2083	19.7297	1.43925	0.309207	EOS	NPN
Acer rubrum	18944	-4.50161	0.118473	18.2083	19.7297	1.43925	0.309207	EOS	NPN
Acer rubrum	16240	-11.072	0.118473	18.2083	19.7297	1.43925	0.309207	EOS	NPN
Acer rubrum	16213	5.74499	0.118473	18.2083	19.7297	1.43925	0.309207	EOS	NPN
Acer rubrum	12002	-11.3139	0.118473	18.2083	19.7297	1.43925	0.309207	EOS	NPN
Acer rubrum	16876	7.83216	0.118473	18.2083	19.7297	1.43925	0.309207	EOS	NPN
Acer rubrum	22017	-13.3559	0.118473	18.2083	19.7297	1.43925	0.309207	EOS	NPN
Acer rubrum	9340	-1.80254	0.118473	18.2083	19.7297	1.43925	0.309207	EOS	NPN
Acer rubrum	1668	2.83147	0.118473	18.2083	19.7297	1.43925	0.309207	EOS	NPN
Acer rubrum	11897	11.7689	0.118473	18.2083	19.7297	1.43925	0.309207	EOS	NPN
Acer rubrum	8836	2.71198	0.118473	18.2083	19.7297	1.43925	0.309207	EOS	NPN
Acer rubrum	10787	6.66097	0.118473	18.2083	19.7297	1.43925	0.309207	EOS	NPN
Acer rubrum	5261	3.41634	0.118473	18.2083	19.7297	1.43925	0.309207	EOS	NPN
Acer rubrum	17562	-39.1952	0.118473	18.2083	19.7297	1.43925	0.309207	EOS	NPN
Acer rubrum	9338	23.6569	0.118473	18.2083	19.7297	1.43925	0.309207	EOS	NPN
Acer rubrum	2410	0.381021	0.118473	18.2083	19.7297	1.43925	0.309207	EOS	NPN
Acer rubrum	11896	-2.32231	0.118473	18.2083	19.7297	1.43925	0.309207	EOS	NPN
Acer rubrum	9341	-0.827836	0.118473	18.2083	19.7297	1.43925	0.309207	EOS	NPN
Acer rubrum	5523	-0.818833	0.118473	18.2083	19.7297	1.43925	0.309207	EOS	NPN
Acer rubrum	16239	-23.9459	0.118473	18.2083	19.7297	1.43925	0.309207	EOS	NPN
Acer rubrum	9342	12.72	0.118473	18.2083	19.7297	1.43925	0.309207	EOS	NPN
Acer rubrum	2395	-9.34635	0.118473	18.2083	19.7297	1.43925	0.309207	EOS	NPN
Acer rubrum	16214	-12.0768	0.118473	18.2083	19.7297	1.43925	0.309207	EOS	NPN
Acer rubrum	9343	8.62453	0.118473	18.2083	19.7297	1.43925	0.309207	EOS	NPN
Acer rubrum	11899	2.47378	0.118473	18.2083	19.7297	1.43925	0.309207	EOS	NPN
Acer rubrum	9339	-0.993886	0.118473	18.2083	19.7297	1.43925	0.309207	EOS	NPN
Acer rubrum	5509	-6.93749	0.118473	18.2083	19.7297	1.43925	0.309207	EOS	NPN
Acer rubrum	6362	-0.63624	0.118473	18.2083	19.7297	1.43925	0.309207	EOS	NPN
Acer rubrum	5582	10.6895	0.118473	18.2083	19.7297	1.43925	0.309207	EOS	NPN
Acer rubrum	17756	-8.04517	0.118473	18.2083	19.7297	1.43925	0.309207	EOS	NPN
Acer saccharinum	17768	1.04829	0.111358	18.3497	19.6512	3.33333	0.28788	EOS	NPN
Acer saccharum	17753	-7.93934	0.10703	21.7004	30.2769	1.5735	0.325296	EOS	NPN
Acer saccharum	9344	1.52421	0.10703	21.7004	30.2769	1.5735	0.325296	EOS	NPN
Acer saccharum	23813	15.7247	0.10703	21.7004	30.2769	1.5735	0.325296	EOS	NPN
Acer saccharum	8899	23.4241	0.10703	21.7004	30.2769	1.5735	0.325296	EOS	NPN
Acer saccharum	8806	3.15703	0.10703	21.7004	30.2769	1.5735	0.325296	EOS	NPN
Acer saccharum	9341	3.46582	0.10703	21.7004	30.2769	1.5735	0.325296	EOS	NPN
Acer saccharum	20223	23.5433	0.10703	21.7004	30.2769	1.5735	0.325296	EOS	NPN
Acer saccharum	11791	1.14327	0.10703	21.7004	30.2769	1.5735	0.325296	EOS	NPN
Acer saccharum	17768	2.20406	0.10703	21.7004	30.2769	1.5735	0.325296	EOS	NPN
Acer saccharum	17758	15.1103	0.10703	21.7004	30.2769	1.5735	0.325296	EOS	NPN
Acer saccharum	17756	-3.15845	0.10703	21.7004	30.2769	1.5735	0.325296	EOS	NPN
Acer saccharum	17754	-18.3876	0.10703	21.7004	30.2769	1.5735	0.325296	EOS	NPN
Acer saccharum	20572	3.85417	0.10703	21.7004	30.2769	1.5735	0.325296	EOS	NPN
Acer saccharum	17755	2.84284	0.10703	21.7004	30.2769	1.5735	0.325296	EOS	NPN
Acer saccharum	1668	-25.0928	0.10703	21.7004	30.2769	1.5735	0.325296	EOS	NPN
Acer saccharum	6481	1.11848	0.10703	21.7004	30.2769	1.5735	0.325296	EOS	NPN
Acer saccharum	1915	1.79524	0.10703	21.7004	30.2769	1.5735	0.325296	EOS	NPN
Acer saccharum	9339	0.780931	0.10703	21.7004	30.2769	1.5735	0.325296	EOS	NPN
Acer saccharum	16876	-4.8733	0.10703	21.7004	30.2769	1.5735	0.325296	EOS	NPN
Acer saccharum	6362	-6.83321	0.10703	21.7004	30.2769	1.5735	0.325296	EOS	NPN
Acer saccharum	16257	-2.7897	0.10703	21.7004	30.2769	1.5735	0.325296	EOS	NPN
Acer saccharum	27570	14.3412	0.10703	21.7004	30.2769	1.5735	0.325296	EOS	NPN
Acer saccharum	21276	-0.843024	0.10703	21.7004	30.2769	1.5735	0.325296	EOS	NPN
Acer saccharum	2540	-5.00623	0.10703	21.7004	30.2769	1.5735	0.325296	EOS	NPN
Acer saccharum	5262	17.0161	0.10703	21.7004	30.2769	1.5735	0.325296	EOS	NPN
Acer saccharum	12249	7.25301	0.10703	21.7004	30.2769	1.5735	0.325296	EOS	NPN
Acer saccharum	17757	2.67169	0.10703	21.7004	30.2769	1.5735	0.325296	EOS	NPN
Acer saccharum	8460	19.6194	0.10703	21.7004	30.2769	1.5735	0.325296	EOS	NPN
Acer spicatum	8901	2.79338	0.126358	23.7707	37.264	2.27846	0.218	EOS	NPN
Aesculus californica	16262	-19.6392		23.155	14.7896		0.3345	EOS	NPN
Aesculus californica	12725	11.2384		23.155	14.7896		0.3345	EOS	NPN
Aesculus californica	6399	-13.6213		23.155	14.7896		0.3345	EOS	NPN
Aesculus californica	6398	-24.2328		23.155	14.7896		0.3345	EOS	NPN
Aesculus flava	20229	-19.9728		25.6225	28.2667	1.83333		EOS	NPN
Aesculus flava	20223	-25.4636		25.6225	28.2667	1.83333		EOS	NPN
Aesculus flava	11895	-2.85537		25.6225	28.2667	1.83333		EOS	NPN
Aesculus flava	9343	-5.70338		25.6225	28.2667	1.83333		EOS	NPN
Aesculus flava	8899	22.5811		25.6225	28.2667	1.83333		EOS	NPN
Aesculus flava	9344	-0.959978		25.6225	28.2667	1.83333		EOS	NPN
Aesculus flava	8182	-0.111472		25.6225	28.2667	1.83333		EOS	NPN
Aesculus flava	9339	7.4508		25.6225	28.2667	1.83333		EOS	NPN
Aesculus flava	8904	-42.408		25.6225	28.2667	1.83333		EOS	NPN
Aesculus flava	8903	-2.55848		25.6225	28.2667	1.83333		EOS	NPN
Alnus incana	5536	-6.19399	0.14	32.442	18.8172	2.14748	0.30547	EOS	NPN
Alnus rubra	25009	15.3657		23.0834	14.0543	1.39758		EOS	NPN
Amelanchier alnifolia	2410	5.95859	0.29	18.2	12.704	1.58819		EOS	NPN
Amelanchier arborea	25886	40.7992		22.6486	22.239	1.69667	0.293147	EOS	NPN
Amelanchier canadensis	6242	7.01384		21		1.5		EOS	NPN
Amelanchier canadensis	2394	-12.6712		21		1.5		EOS	NPN
Amelanchier canadensis	5509	5.28725		21		1.5		EOS	NPN
Amelanchier grandiflora-autumnbrilliance	18536	29.9291						EOS	NPN
Amelanchier laevis	8182	-7.47389	0.099	22.65	18.7976			EOS	NPN
Amelanchier laevis	8899	26.3365	0.099	22.65	18.7976			EOS	NPN
Aruncus dioicus	10585	-0.816426		32.3292	42.995	1.9	0.194756	EOS	NPN
Asimina triloba	22017	0.806837	0.1305	22.1893	42.6212		0.199861	EOS	NPN
Betula alleghaniensis	16212	1.81949	0.10174	26.5488	32.2509	1.76364	0.302712	EOS	NPN
Betula alleghaniensis	11895	-3.05244	0.10174	26.5488	32.2509	1.76364	0.302712	EOS	NPN
Betula alleghaniensis	8898	-8.4303	0.10174	26.5488	32.2509	1.76364	0.302712	EOS	NPN
Betula alleghaniensis	20206	-16.9476	0.10174	26.5488	32.2509	1.76364	0.302712	EOS	NPN
Betula alleghaniensis	16214	1.40612	0.10174	26.5488	32.2509	1.76364	0.302712	EOS	NPN
Betula alleghaniensis	9175	4.53872	0.10174	26.5488	32.2509	1.76364	0.302712	EOS	NPN
Betula alleghaniensis	5952	-1.178	0.10174	26.5488	32.2509	1.76364	0.302712	EOS	NPN
Betula alleghaniensis	2792	11.1237	0.10174	26.5488	32.2509	1.76364	0.302712	EOS	NPN
Betula alleghaniensis	16240	-12.6189	0.10174	26.5488	32.2509	1.76364	0.302712	EOS	NPN
Betula alleghaniensis	17769	-0.854144	0.10174	26.5488	32.2509	1.76364	0.302712	EOS	NPN
Betula alleghaniensis	17767	-3.54594	0.10174	26.5488	32.2509	1.76364	0.302712	EOS	NPN
Betula alleghaniensis	17758	-13.0791	0.10174	26.5488	32.2509	1.76364	0.302712	EOS	NPN
Betula alleghaniensis	8901	7.23759	0.10174	26.5488	32.2509	1.76364	0.302712	EOS	NPN
Betula alleghaniensis	8899	26.9241	0.10174	26.5488	32.2509	1.76364	0.302712	EOS	NPN
Betula lenta	11895	-1.1533	0.113448	25.8823	26.4532	1.415		EOS	NPN
Betula lenta	9338	2.20936	0.113448	25.8823	26.4532	1.415		EOS	NPN
Betula lenta	12003	6.83414	0.113448	25.8823	26.4532	1.415		EOS	NPN
Betula lenta	8898	-1.32085	0.113448	25.8823	26.4532	1.415		EOS	NPN
Betula lenta	20250	-17.2003	0.113448	25.8823	26.4532	1.415		EOS	NPN
Betula lenta	9344	1.9935	0.113448	25.8823	26.4532	1.415		EOS	NPN
Betula lenta	9343	-6.25819	0.113448	25.8823	26.4532	1.415		EOS	NPN
Betula lenta	17582	-0.933048	0.113448	25.8823	26.4532	1.415		EOS	NPN
Betula lenta	10787	6.66097	0.113448	25.8823	26.4532	1.415		EOS	NPN
Betula lenta	9339	3.8594	0.113448	25.8823	26.4532	1.415		EOS	NPN
Betula lenta	1668	-12.3889	0.113448	25.8823	26.4532	1.415		EOS	NPN
Betula lenta	11897	11.7689	0.113448	25.8823	26.4532	1.415		EOS	NPN
Betula nana	5078	-7.67585	0.261	21.4338	12.3192	2.18012	0.438776	EOS	NPN
Betula papyrifera	2395	-10.3706	0.17132	23.5064	18.2013	2.18231	0.43261	EOS	NPN
Betula papyrifera	2394	-15.892	0.17132	23.5064	18.2013	2.18231	0.43261	EOS	NPN
Betula papyrifera	38	-5.33391	0.17132	23.5064	18.2013	2.18231	0.43261	EOS	NPN
Betula papyrifera	5583	1.11744	0.17132	23.5064	18.2013	2.18231	0.43261	EOS	NPN
Betula papyrifera	5509	-17.138	0.17132	23.5064	18.2013	2.18231	0.43261	EOS	NPN
Betula papyrifera	5582	8.42105	0.17132	23.5064	18.2013	2.18231	0.43261	EOS	NPN
Betula papyrifera	5076	-7.77451	0.17132	23.5064	18.2013	2.18231	0.43261	EOS	NPN
Betula papyrifera	6242	-7.82209	0.17132	23.5064	18.2013	2.18231	0.43261	EOS	NPN
Carpinus caroliniana	23813	7.93954	0.0824444	20.3933	26.562	1.31444	0.28045	EOS	NPN
Carpinus caroliniana	23828	-46.6763	0.0824444	20.3933	26.562	1.31444	0.28045	EOS	NPN
Carpinus caroliniana	9338	10.4011	0.0824444	20.3933	26.562	1.31444	0.28045	EOS	NPN
Carpinus caroliniana	8903	-7.5037	0.0824444	20.3933	26.562	1.31444	0.28045	EOS	NPN
Carpinus caroliniana	9339	5.30517	0.0824444	20.3933	26.562	1.31444	0.28045	EOS	NPN
Carpinus caroliniana	8836	2.37733	0.0824444	20.3933	26.562	1.31444	0.28045	EOS	NPN
Carpinus caroliniana	8904	-35.7048	0.0824444	20.3933	26.562	1.31444	0.28045	EOS	NPN
Carpinus caroliniana	9343	-1.57084	0.0824444	20.3933	26.562	1.31444	0.28045	EOS	NPN
Carpinus caroliniana	8806	5.21986	0.0824444	20.3933	26.562	1.31444	0.28045	EOS	NPN
Carya cordiformis	8904	-33.4882	0.0873793	25	29.4833	2.18	0.270859	EOS	NPN
Carya glabra	1668	-1.00541	0.119	18.5649	18.4277	1.44037	0.286878	EOS	NPN
Carya glabra	2120	0.185543	0.119	18.5649	18.4277	1.44037	0.286878	EOS	NPN
Carya glabra	9341	-0.407311	0.119	18.5649	18.4277	1.44037	0.286878	EOS	NPN
Carya glabra	9342	12.2119	0.119	18.5649	18.4277	1.44037	0.286878	EOS	NPN
Carya glabra	27570	-2.95183	0.119	18.5649	18.4277	1.44037	0.286878	EOS	NPN
Carya glabra	2119	0.536904	0.119	18.5649	18.4277	1.44037	0.286878	EOS	NPN
Carya glabra	18537	39.4721	0.119	18.5649	18.4277	1.44037	0.286878	EOS	NPN
Carya ovata	20240	14.5722	0.081	24.0437	19.6566	1.82828	0.289963	EOS	NPN
Carya tomentosa	8902	-6.05943						EOS	NPN
Carya tomentosa	11896	-2.91433						EOS	NPN
Celtis occidentalis	18536	21.7395		25.1	30.9784	2.2	0.22047	EOS	NPN
Celtis occidentalis	9083	-25.0241		25.1	30.9784	2.2	0.22047	EOS	NPN
Cercis canadensis	12249	-22.4399	0.192792	19.7761	26.5352	1.06667	0.242034	EOS	NPN
Cercis canadensis	9086	8.79989	0.192792	19.7761	26.5352	1.06667	0.242034	EOS	NPN
Cercis canadensis	9343	4.83058	0.192792	19.7761	26.5352	1.06667	0.242034	EOS	NPN
Cercis canadensis	9341	3.00905	0.192792	19.7761	26.5352	1.06667	0.242034	EOS	NPN
Cercis canadensis	22017	-2.39979	0.192792	19.7761	26.5352	1.06667	0.242034	EOS	NPN
Cladrastis kentukea	9343	2.9829		19.6	13.6221			EOS	NPN
Cladrastis kentukea	9341	3.53996		19.6	13.6221			EOS	NPN
Cornus florida	18536	-42.3911	0.12385	16.6567	25.1402	1.31157	0.248832	EOS	NPN
Cornus florida	11052	-0.575396	0.12385	16.6567	25.1402	1.31157	0.248832	EOS	NPN
Cornus florida	25886	-23.6026	0.12385	16.6567	25.1402	1.31157	0.248832	EOS	NPN
Cornus florida	16454	0.490654	0.12385	16.6567	25.1402	1.31157	0.248832	EOS	NPN
Cornus florida	8904	-43.5877	0.12385	16.6567	25.1402	1.31157	0.248832	EOS	NPN
Cornus florida	22017	-25.6119	0.12385	16.6567	25.1402	1.31157	0.248832	EOS	NPN
Cornus florida	9341	-1.19394	0.12385	16.6567	25.1402	1.31157	0.248832	EOS	NPN
Cornus florida	16876	-8.55302	0.12385	16.6567	25.1402	1.31157	0.248832	EOS	NPN
Cornus florida	8902	-6.48217	0.12385	16.6567	25.1402	1.31157	0.248832	EOS	NPN
Cornus florida	8806	-13.8597	0.12385	16.6567	25.1402	1.31157	0.248832	EOS	NPN
Cornus florida	1668	3.30586	0.12385	16.6567	25.1402	1.31157	0.248832	EOS	NPN
Cornus florida	12003	10.3728	0.12385	16.6567	25.1402	1.31157	0.248832	EOS	NPN
Cornus florida	9338	6.61153	0.12385	16.6567	25.1402	1.31157	0.248832	EOS	NPN
Cornus florida	8903	-7.77385	0.12385	16.6567	25.1402	1.31157	0.248832	EOS	NPN
Cornus florida	2120	2.49257	0.12385	16.6567	25.1402	1.31157	0.248832	EOS	NPN
Cornus florida	2119	17.2725	0.12385	16.6567	25.1402	1.31157	0.248832	EOS	NPN
Cornus florida-appalachianspring	8408	9.68715						EOS	NPN
Cornus florida-appalachianspring	8409	-0.201173						EOS	NPN
Cornus florida-appalachianspring	8180	5.27138						EOS	NPN
Cornus florida-appalachianspring	8181	2.29311						EOS	NPN
Cornus kousa	16902	-12.076		13.4333	21.6842	0.986019	0.335353	EOS	NPN
Cornus sericea	2596	2.47047	0.185	16.8218	20.9428	3.1	0.387499	EOS	NPN
Corylus americana	19650	-5.80452		21.7143	26.0161	2.1	0.303917	EOS	NPN
Corylus cornuta	18183	28.7241	0.103964	23.2393	28.4095	2.04714	0.399857	EOS	NPN
Cydonia oblonga	16610	8.35886		23.0455	11.3594		0.437551	EOS	NPN
Fagus grandifolia	2119	-9.75884	0.104222	25.3069	35.6541	1.25176	0.368999	EOS	NPN
Fagus grandifolia	18132	13.931	0.104222	25.3069	35.6541	1.25176	0.368999	EOS	NPN
Fagus grandifolia	16214	-0.47994	0.104222	25.3069	35.6541	1.25176	0.368999	EOS	NPN
Fagus grandifolia	17755	6.34034	0.104222	25.3069	35.6541	1.25176	0.368999	EOS	NPN
Fagus grandifolia	5583	2.22506	0.104222	25.3069	35.6541	1.25176	0.368999	EOS	NPN
Fagus grandifolia	6362	0.884714	0.104222	25.3069	35.6541	1.25176	0.368999	EOS	NPN
Fagus grandifolia	16257	28.9285	0.104222	25.3069	35.6541	1.25176	0.368999	EOS	NPN
Fagus grandifolia	17754	6.34034	0.104222	25.3069	35.6541	1.25176	0.368999	EOS	NPN
Fagus grandifolia	16213	2.8913	0.104222	25.3069	35.6541	1.25176	0.368999	EOS	NPN
Fagus grandifolia	5582	-0.654982	0.104222	25.3069	35.6541	1.25176	0.368999	EOS	NPN
Fagus grandifolia	17767	-2.485	0.104222	25.3069	35.6541	1.25176	0.368999	EOS	NPN
Fagus grandifolia	16239	-9.47224	0.104222	25.3069	35.6541	1.25176	0.368999	EOS	NPN
Fagus grandifolia	8460	-7.4359	0.104222	25.3069	35.6541	1.25176	0.368999	EOS	NPN
Fagus grandifolia	8902	-7.52904	0.104222	25.3069	35.6541	1.25176	0.368999	EOS	NPN
Fagus grandifolia	1668	-0.981308	0.104222	25.3069	35.6541	1.25176	0.368999	EOS	NPN
Fagus grandifolia	17756	6.34034	0.104222	25.3069	35.6541	1.25176	0.368999	EOS	NPN
Fagus grandifolia	17757	6.34034	0.104222	25.3069	35.6541	1.25176	0.368999	EOS	NPN
Fagus grandifolia	17753	6.34034	0.104222	25.3069	35.6541	1.25176	0.368999	EOS	NPN
Fagus grandifolia	17758	2.78594	0.104222	25.3069	35.6541	1.25176	0.368999	EOS	NPN
Fagus grandifolia	9343	-5.44833	0.104222	25.3069	35.6541	1.25176	0.368999	EOS	NPN
Fraxinus americana	1668	-1.78656	0.109503	24.2418	27.8191	1.79132	0.329496	EOS	NPN
Fraxinus americana	16454	37.5953	0.109503	24.2418	27.8191	1.79132	0.329496	EOS	NPN
Fraxinus americana	22017	5.61847	0.109503	24.2418	27.8191	1.79132	0.329496	EOS	NPN
Fraxinus americana	2119	-2.0559	0.109503	24.2418	27.8191	1.79132	0.329496	EOS	NPN
Fraxinus americana	18132	12.1884	0.109503	24.2418	27.8191	1.79132	0.329496	EOS	NPN
Fraxinus americana	9341	1.08894	0.109503	24.2418	27.8191	1.79132	0.329496	EOS	NPN
Fraxinus nigra	2394	-3.63047	0.114739	24.2364	20.814	1.4	0.421167	EOS	NPN
Fraxinus nigra	5951	-1.20643	0.114739	24.2364	20.814	1.4	0.421167	EOS	NPN
Fraxinus nigra	5509	-1.20643	0.114739	24.2364	20.814	1.4	0.421167	EOS	NPN
Fraxinus pennsylvanica	8903	3.87922	0.145689	16.9379	17.6216	1.83462	0.268212	EOS	NPN
Gaylussacia baccata	20906	-5.80452		15.6426	17.9963	0.805		EOS	NPN
Gaylussacia baccata	19651	1.04274		15.6426	17.9963	0.805		EOS	NPN
Gaylussacia baccata	19654	4.38983		15.6426	17.9963	0.805		EOS	NPN
Gaylussacia baccata	19650	-16.5029		15.6426	17.9963	0.805		EOS	NPN
Gaylussacia baccata	19653	3.72787		15.6426	17.9963	0.805		EOS	NPN
Halesia carolina	9341	-1.40927						EOS	NPN
Halesia carolina	9339	13.3621						EOS	NPN
Halesia carolina	11899	2.47378						EOS	NPN
Halesia carolina	27567	-22.0134						EOS	NPN
Hamamelis virginiana	6242	9.05661	0.0904286	18.2584	23.1636	1.24486	0.3993	EOS	NPN
Hamamelis virginiana	23813	-23.5691	0.0904286	18.2584	23.1636	1.24486	0.3993	EOS	NPN
Hamamelis virginiana	9338	5.75562	0.0904286	18.2584	23.1636	1.24486	0.3993	EOS	NPN
Hamamelis virginiana	19950	-44.9245	0.0904286	18.2584	23.1636	1.24486	0.3993	EOS	NPN
Hamamelis virginiana	16257	-35.6107	0.0904286	18.2584	23.1636	1.24486	0.3993	EOS	NPN
Hamamelis virginiana	2119	-3.1179	0.0904286	18.2584	23.1636	1.24486	0.3993	EOS	NPN
Hamamelis virginiana	17562	3.63252	0.0904286	18.2584	23.1636	1.24486	0.3993	EOS	NPN
Juglans major	24548	-1.81047			28.6284			EOS	NPN
Juglans nigra	9083	-0.728526	0.106464	22.3893	20.1142	2.855		EOS	NPN
Juglans nigra	8903	-0.494777	0.106464	22.3893	20.1142	2.855		EOS	NPN
Lindera benzoin	16257	-1.62841	0.127572	26.45	34.5373	2.3	0.203375	EOS	NPN
Lindera benzoin	1668	-3.40382	0.127572	26.45	34.5373	2.3	0.203375	EOS	NPN
Lindera benzoin	2119	0.725592	0.127572	26.45	34.5373	2.3	0.203375	EOS	NPN
Lindera benzoin	27567	6.64264	0.127572	26.45	34.5373	2.3	0.203375	EOS	NPN
Lindera benzoin	17562	10.388	0.127572	26.45	34.5373	2.3	0.203375	EOS	NPN
Liquidambar styraciflua	20250	-13.9718	0.1363	15.9067	17.4005	1.38222	0.33	EOS	NPN
Liquidambar styraciflua	2119	-1.32215	0.1363	15.9067	17.4005	1.38222	0.33	EOS	NPN
Liquidambar styraciflua	9339	0.971576	0.1363	15.9067	17.4005	1.38222	0.33	EOS	NPN
Liquidambar styraciflua	9341	-1.3753	0.1363	15.9067	17.4005	1.38222	0.33	EOS	NPN
Liquidambar styraciflua	8836	-1.72521	0.1363	15.9067	17.4005	1.38222	0.33	EOS	NPN
Liquidambar styraciflua	9344	-1.04478	0.1363	15.9067	17.4005	1.38222	0.33	EOS	NPN
Liquidambar styraciflua	9338	-1.21881	0.1363	15.9067	17.4005	1.38222	0.33	EOS	NPN
Liquidambar styraciflua	9343	-1.46392	0.1363	15.9067	17.4005	1.38222	0.33	EOS	NPN
Liquidambar styraciflua	23828	11.7377	0.1363	15.9067	17.4005	1.38222	0.33	EOS	NPN
Liquidambar styraciflua	1668	-1.64557	0.1363	15.9067	17.4005	1.38222	0.33	EOS	NPN
Liquidambar styraciflua	2120	-14.8489	0.1363	15.9067	17.4005	1.38222	0.33	EOS	NPN
Liquidambar styraciflua	8806	0.987008	0.1363	15.9067	17.4005	1.38222	0.33	EOS	NPN
Liriodendron tulipifera	17582	-0.933048	0.169529	22.6474	25.049	1.46838	0.260196	EOS	NPN
Liriodendron tulipifera	8898	-8.4303	0.169529	22.6474	25.049	1.46838	0.260196	EOS	NPN
Liriodendron tulipifera	11897	-1.83356	0.169529	22.6474	25.049	1.46838	0.260196	EOS	NPN
Liriodendron tulipifera	8981	11.7684	0.169529	22.6474	25.049	1.46838	0.260196	EOS	NPN
Liriodendron tulipifera	1668	-2.52231	0.169529	22.6474	25.049	1.46838	0.260196	EOS	NPN
Liriodendron tulipifera	16257	1.77329	0.169529	22.6474	25.049	1.46838	0.260196	EOS	NPN
Liriodendron tulipifera	11895	-1.1533	0.169529	22.6474	25.049	1.46838	0.260196	EOS	NPN
Liriodendron tulipifera	22017	5.49077	0.169529	22.6474	25.049	1.46838	0.260196	EOS	NPN
Liriodendron tulipifera	9339	8.55639	0.169529	22.6474	25.049	1.46838	0.260196	EOS	NPN
Liriodendron tulipifera	9344	-1.36604	0.169529	22.6474	25.049	1.46838	0.260196	EOS	NPN
Liriodendron tulipifera	25886	-23.4028	0.169529	22.6474	25.049	1.46838	0.260196	EOS	NPN
Liriodendron tulipifera	9338	7.39231	0.169529	22.6474	25.049	1.46838	0.260196	EOS	NPN
Liriodendron tulipifera	8836	4.05927	0.169529	22.6474	25.049	1.46838	0.260196	EOS	NPN
Liriodendron tulipifera	11999	36.1628	0.169529	22.6474	25.049	1.46838	0.260196	EOS	NPN
Liriodendron tulipifera	8806	-7.49974	0.169529	22.6474	25.049	1.46838	0.260196	EOS	NPN
Liriodendron tulipifera	2119	-0.379302	0.169529	22.6474	25.049	1.46838	0.260196	EOS	NPN
Liriodendron tulipifera	12003	1.70372	0.169529	22.6474	25.049	1.46838	0.260196	EOS	NPN
Liriodendron tulipifera	19380	-1.1899	0.169529	22.6474	25.049	1.46838	0.260196	EOS	NPN
Liriodendron tulipifera	8903	-2.14623	0.169529	22.6474	25.049	1.46838	0.260196	EOS	NPN
Liriodendron tulipifera	9343	-1.39595	0.169529	22.6474	25.049	1.46838	0.260196	EOS	NPN
Liriodendron tulipifera	2792	5.79014	0.169529	22.6474	25.049	1.46838	0.260196	EOS	NPN
Lycium berlandieri	21248	37.2344			14.47			EOS	NPN
Magnolia fraseri	18537	19.434		26.087	31.6382	1.29111		EOS	NPN
Magnolia fraseri	9339	1.58409		26.087	31.6382	1.29111		EOS	NPN
Magnolia stellata	16902	8.8285					0.28524	EOS	NPN
Magnolia tripetala	23828	1.76621		21.2	18.8822			EOS	NPN
Magnolia virginiana	19950	0.893096	0.3153	24.4287	11.3405	1.87353	0.35	EOS	NPN
Morella pensylvanica	20905	31.3711						EOS	NPN
Morella pensylvanica	19651	-4.79559						EOS	NPN
Morella pensylvanica	19653	-38.5015						EOS	NPN
Morella pensylvanica	19652	-23.479						EOS	NPN
Morella pensylvanica	19654	34.1243						EOS	NPN
Morella pensylvanica	20906	-24.9148						EOS	NPN
Nyssa sylvatica	9342	10.2904	0.141722	18.4963	17.9671	1.24623	0.29	EOS	NPN
Nyssa sylvatica	17582	-1.03276	0.141722	18.4963	17.9671	1.24623	0.29	EOS	NPN
Nyssa sylvatica	11896	10.2118	0.141722	18.4963	17.9671	1.24623	0.29	EOS	NPN
Nyssa sylvatica	9338	-3.15703	0.141722	18.4963	17.9671	1.24623	0.29	EOS	NPN
Nyssa sylvatica	1668	-18.9956	0.141722	18.4963	17.9671	1.24623	0.29	EOS	NPN
Nyssa sylvatica	9340	8.51339	0.141722	18.4963	17.9671	1.24623	0.29	EOS	NPN
Ostrya virginiana	25886	-18.4925	0.0682667	27.2477	41.7897	1.50333	0.348973	EOS	NPN
Oxydendrum arboreum	9340	-1.50627		18.6393	20.2477	0.85	0.28	EOS	NPN
Oxydendrum arboreum	9338	0.869952		18.6393	20.2477	0.85	0.28	EOS	NPN
Oxydendrum arboreum	8806	-19.892		18.6393	20.2477	0.85	0.28	EOS	NPN
Oxydendrum arboreum	12003	6.35235		18.6393	20.2477	0.85	0.28	EOS	NPN
Oxydendrum arboreum	9342	-1.67783		18.6393	20.2477	0.85	0.28	EOS	NPN
Oxydendrum arboreum	8902	-1.27256		18.6393	20.2477	0.85	0.28	EOS	NPN
Oxydendrum arboreum	11896	-1.7156		18.6393	20.2477	0.85	0.28	EOS	NPN
Oxydendrum arboreum	8898	-8.4303		18.6393	20.2477	0.85	0.28	EOS	NPN
Platanus occidentalis	9343	3.54322	0.1205	17.0225	17.2012	1.2		EOS	NPN
Platanus occidentalis	8898	-8.4303	0.1205	17.0225	17.2012	1.2		EOS	NPN
Platanus occidentalis	11895	-1.1533	0.1205	17.0225	17.2012	1.2		EOS	NPN
Platanus occidentalis	18536	13.9218	0.1205	17.0225	17.2012	1.2		EOS	NPN
Platanus occidentalis	9338	0.954631	0.1205	17.0225	17.2012	1.2		EOS	NPN
Platanus racemosa	16591	44.521	0.149					EOS	NPN
Platanus racemosa	16590	-1.57483	0.149					EOS	NPN
Platanus racemosa	16592	-22.5736	0.149					EOS	NPN
Populus balsamifera	5076	-3.04767	0.156309	19.4269	14.8576	1.81313	0.432	EOS	NPN
Populus deltoides	17404	17.6574	0.18172	21.8655	13.2567	1.85111		EOS	NPN
Populus deltoides	20223	41.7426	0.18172	21.8655	13.2567	1.85111		EOS	NPN
Populus deltoides	16776	7.42049	0.18172	21.8655	13.2567	1.85111		EOS	NPN
Populus deltoides	23813	6.91643	0.18172	21.8655	13.2567	1.85111		EOS	NPN
Populus deltoides	16282	25.3214	0.18172	21.8655	13.2567	1.85111		EOS	NPN
Populus deltoides	9024	9.19265	0.18172	21.8655	13.2567	1.85111		EOS	NPN
Populus deltoides	21248	-18.1023	0.18172	21.8655	13.2567	1.85111		EOS	NPN
Populus deltoides	21876	32.6529	0.18172	21.8655	13.2567	1.85111		EOS	NPN
Populus deltoides	14881	16.7006	0.18172	21.8655	13.2567	1.85111		EOS	NPN
Populus tremuloides	5951	1.64593	0.144763	23.8206	14.4363	2.57336	0.382986	EOS	NPN
Populus tremuloides	6362	-0.873671	0.144763	23.8206	14.4363	2.57336	0.382986	EOS	NPN
Populus tremuloides	8989	-7.65631	0.144763	23.8206	14.4363	2.57336	0.382986	EOS	NPN
Populus tremuloides	5076	-4.92238	0.144763	23.8206	14.4363	2.57336	0.382986	EOS	NPN
Populus tremuloides	8921	6.04312	0.144763	23.8206	14.4363	2.57336	0.382986	EOS	NPN
Populus tremuloides	5509	-5.14964	0.144763	23.8206	14.4363	2.57336	0.382986	EOS	NPN
Populus tremuloides	8987	2.15758	0.144763	23.8206	14.4363	2.57336	0.382986	EOS	NPN
Populus tremuloides	2410	-4.70303	0.144763	23.8206	14.4363	2.57336	0.382986	EOS	NPN
Populus tremuloides	8988	6.99798	0.144763	23.8206	14.4363	2.57336	0.382986	EOS	NPN
Prosopis glandulosa	23013	-33.954	0.208889	29.8514	8.62409		0.477794	EOS	NPN
Prunus armeniaca	16610	-18.6933		21.025	11.2106	1.05		EOS	NPN
Prunus maritima	20906	1.12723						EOS	NPN
Prunus pensylvanica	8901	-0.862373	0.0950017	28.9667	18.9694	2.48545	0.338	EOS	NPN
Prunus serotina	8182	2.48529	0.131735	21.6261	20.3388	2.31573	0.316864	EOS	NPN
Prunus serotina	6362	-5.20031	0.131735	21.6261	20.3388	2.31573	0.316864	EOS	NPN
Prunus serotina	2120	-3.37719	0.131735	21.6261	20.3388	2.31573	0.316864	EOS	NPN
Prunus serotina	2395	-9.21732	0.131735	21.6261	20.3388	2.31573	0.316864	EOS	NPN
Prunus serotina	2119	-0.875155	0.131735	21.6261	20.3388	2.31573	0.316864	EOS	NPN
Prunus serotina	19650	-5.80452	0.131735	21.6261	20.3388	2.31573	0.316864	EOS	NPN
Prunus serotina	5951	-15.6832	0.131735	21.6261	20.3388	2.31573	0.316864	EOS	NPN
Prunus serotina	1668	9.8358	0.131735	21.6261	20.3388	2.31573	0.316864	EOS	NPN
Prunus serotina	11999	33.6517	0.131735	21.6261	20.3388	2.31573	0.316864	EOS	NPN
Prunus serotina	8902	2.98936	0.131735	21.6261	20.3388	2.31573	0.316864	EOS	NPN
Prunus serotina	8904	28.7016	0.131735	21.6261	20.3388	2.31573	0.316864	EOS	NPN
Prunus serotina	19654	-1.27585	0.131735	21.6261	20.3388	2.31573	0.316864	EOS	NPN
Prunus serotina	8460	0.981584	0.131735	21.6261	20.3388	2.31573	0.316864	EOS	NPN
Prunus serotina	2394	-5.31672	0.131735	21.6261	20.3388	2.31573	0.316864	EOS	NPN
Prunus serotina	5509	-7.12807	0.131735	21.6261	20.3388	2.31573	0.316864	EOS	NPN
Prunus serotina	20907	-5.80452	0.131735	21.6261	20.3388	2.31573	0.316864	EOS	NPN
Prunus serotina	20906	-5.80452	0.131735	21.6261	20.3388	2.31573	0.316864	EOS	NPN
Prunus virginiana	5533	-11.7566	0.10899	19.1835	18.4267	2.4	0.3945	EOS	NPN
Prunus virginiana	2475	0.810062	0.10899	19.1835	18.4267	2.4	0.3945	EOS	NPN
Prunus virginiana	6242	12.2363	0.10899	19.1835	18.4267	2.4	0.3945	EOS	NPN
Pyrus communis	16610	-44.224	0.269231	15.9803	8.68041			EOS	NPN
Quercus alba	5951	9.66274	0.119683	21.9692	15.7111	1.51609	0.300569	EOS	NPN
Quercus alba	5523	-8.42772	0.119683	21.9692	15.7111	1.51609	0.300569	EOS	NPN
Quercus alba	2394	-0.13651	0.119683	21.9692	15.7111	1.51609	0.300569	EOS	NPN
Quercus alba	8806	-14.9614	0.119683	21.9692	15.7111	1.51609	0.300569	EOS	NPN
Quercus alba	11896	1.79339	0.119683	21.9692	15.7111	1.51609	0.300569	EOS	NPN
Quercus alba	1915	-2.46271	0.119683	21.9692	15.7111	1.51609	0.300569	EOS	NPN
Quercus alba	20343	34.6495	0.119683	21.9692	15.7111	1.51609	0.300569	EOS	NPN
Quercus alba	2120	-13.2374	0.119683	21.9692	15.7111	1.51609	0.300569	EOS	NPN
Quercus alba	2119	1.87527	0.119683	21.9692	15.7111	1.51609	0.300569	EOS	NPN
Quercus alba	16257	35.962	0.119683	21.9692	15.7111	1.51609	0.300569	EOS	NPN
Quercus alba	8460	-1.87472	0.119683	21.9692	15.7111	1.51609	0.300569	EOS	NPN
Quercus alba	9342	3.40524	0.119683	21.9692	15.7111	1.51609	0.300569	EOS	NPN
Quercus alba	2395	7.37467	0.119683	21.9692	15.7111	1.51609	0.300569	EOS	NPN
Quercus alba	11999	0.214723	0.119683	21.9692	15.7111	1.51609	0.300569	EOS	NPN
Quercus douglasii	6398	-44.7717		19.3473	7.7276	2.107	0.5075	EOS	NPN
Quercus gambelii	10960	-1.86492		23.9485	13.4957	1.85838	0.425793	EOS	NPN
Quercus gambelii	8683	-45.5801		23.9485	13.4957	1.85838	0.425793	EOS	NPN
Quercus gambelii	10880	1.45655		23.9485	13.4957	1.85838	0.425793	EOS	NPN
Quercus gambelii	10959	-26.4868		23.9485	13.4957	1.85838	0.425793	EOS	NPN
Quercus ilicifolia	19650	-11.0867	0.11	17.85	12.4666	1		EOS	NPN
Quercus ilicifolia	20906	2.64068	0.11	17.85	12.4666	1		EOS	NPN
Quercus ilicifolia	19652	-35.4434	0.11	17.85	12.4666	1		EOS	NPN
Quercus imbricaria	8902	-7.86602						EOS	NPN
Quercus kelloggii	19550	14.2034		16.906	9.0985	2.235		EOS	NPN
Quercus lobata	6218	0.223172	0.144444	21.2437	9.15967	2.3	0.492	EOS	NPN
Quercus lobata	17670	4.14551	0.144444	21.2437	9.15967	2.3	0.492	EOS	NPN
Quercus lobata	8959	-0.89928	0.144444	21.2437	9.15967	2.3	0.492	EOS	NPN
Quercus lobata	6213	-5.22094	0.144444	21.2437	9.15967	2.3	0.492	EOS	NPN
Quercus lobata	6221	7.79064	0.144444	21.2437	9.15967	2.3	0.492	EOS	NPN
Quercus lobata	6217	0.223172	0.144444	21.2437	9.15967	2.3	0.492	EOS	NPN
Quercus lobata	6214	0.223172	0.144444	21.2437	9.15967	2.3	0.492	EOS	NPN
Quercus lobata	6219	5.52971	0.144444	21.2437	9.15967	2.3	0.492	EOS	NPN
Quercus lobata	6216	0.223172	0.144444	21.2437	9.15967	2.3	0.492	EOS	NPN
Quercus macrocarpa	11430	0.0692384	0.137729	22.6571	15.1987	2.36	0.357953	EOS	NPN
Quercus montana	12002	-8.71506	0.123802	19.9769	14.703	1.12545		EOS	NPN
Quercus montana	9340	2.54242	0.123802	19.9769	14.703	1.12545		EOS	NPN
Quercus palustris	18536	14.8987	0.132833		12.6947			EOS	NPN
Quercus phellos	23828	-16.1552	0.186667	18.5667	13.2468			EOS	NPN
Quercus rubra	9341	0.189345	0.138469	22.4238	15.2394	1.67171	0.338903	EOS	NPN
Quercus rubra	5523	1.45827	0.138469	22.4238	15.2394	1.67171	0.338903	EOS	NPN
Quercus rubra	23813	10.9005	0.138469	22.4238	15.2394	1.67171	0.338903	EOS	NPN
Quercus rubra	8182	-27.4267	0.138469	22.4238	15.2394	1.67171	0.338903	EOS	NPN
Quercus rubra	2395	9.463	0.138469	22.4238	15.2394	1.67171	0.338903	EOS	NPN
Quercus rubra	20120	-3.94526	0.138469	22.4238	15.2394	1.67171	0.338903	EOS	NPN
Quercus rubra	8460	-14.4972	0.138469	22.4238	15.2394	1.67171	0.338903	EOS	NPN
Quercus rubra	5951	-21.6847	0.138469	22.4238	15.2394	1.67171	0.338903	EOS	NPN
Quercus rubra	18132	2.76669	0.138469	22.4238	15.2394	1.67171	0.338903	EOS	NPN
Quercus rubra	9340	6.85174	0.138469	22.4238	15.2394	1.67171	0.338903	EOS	NPN
Quercus rubra	8902	-10.8967	0.138469	22.4238	15.2394	1.67171	0.338903	EOS	NPN
Quercus rubra	2394	6.61873	0.138469	22.4238	15.2394	1.67171	0.338903	EOS	NPN
Quercus rubra	2120	-10.1539	0.138469	22.4238	15.2394	1.67171	0.338903	EOS	NPN
Quercus rubra	9342	3.04897	0.138469	22.4238	15.2394	1.67171	0.338903	EOS	NPN
Quercus rubra	16257	-8.90292	0.138469	22.4238	15.2394	1.67171	0.338903	EOS	NPN
Quercus rubra	1668	-8.04669	0.138469	22.4238	15.2394	1.67171	0.338903	EOS	NPN
Quercus rubra	16454	30.4351	0.138469	22.4238	15.2394	1.67171	0.338903	EOS	NPN
Quercus rubra	5509	9.15822	0.138469	22.4238	15.2394	1.67171	0.338903	EOS	NPN
Quercus rubra	27570	10.8562	0.138469	22.4238	15.2394	1.67171	0.338903	EOS	NPN
Quercus rubra	2119	-0.686988	0.138469	22.4238	15.2394	1.67171	0.338903	EOS	NPN
Quercus rubra	1915	-1.64612	0.138469	22.4238	15.2394	1.67171	0.338903	EOS	NPN
Quercus rubra	20343	35.7141	0.138469	22.4238	15.2394	1.67171	0.338903	EOS	NPN
Quercus rubra	12249	2.26041	0.138469	22.4238	15.2394	1.67171	0.338903	EOS	NPN
Quercus velutina	1668	-3.28686	0.135119	20.46	13.8724	1.7125	0.307945	EOS	NPN
Quercus velutina	9342	5.29386	0.135119	20.46	13.8724	1.7125	0.307945	EOS	NPN
Quercus velutina	12002	-1.59193	0.135119	20.46	13.8724	1.7125	0.307945	EOS	NPN
Quercus velutina	9083	-28.1797	0.135119	20.46	13.8724	1.7125	0.307945	EOS	NPN
Ribes aureum	17404	-14.4482			13.16		0.35917	EOS	NPN
Robinia pseudoacacia	24412	6.45935	0.1155	37.5836	21.811	1.9812	0.335421	EOS	NPN
Robinia pseudoacacia	8903	6.80879	0.1155	37.5836	21.811	1.9812	0.335421	EOS	NPN
Rosa californica	6399	-0.432284		15.9	21.902			EOS	NPN
Rosa woodsii	5112	-8.37901		14.922	15.7684		0.374397	EOS	NPN
Rubus spectabilis	25009	-0.851114			18.88			EOS	NPN
Salix planifolia	5078	-3.49764		26.7	12.3			EOS	NPN
Salix planifolia	5091	-45.8606		26.7	12.3			EOS	NPN
Salvia mellifera	12725	14.2155		20.5842	10.0201	2.325		EOS	NPN
Sambucus nigra	1380	12.0485	0.194586	36.8604	19.8498	2.80052	0.24677	EOS	NPN
Sambucus nigra	6216	1.54894	0.194586	36.8604	19.8498	2.80052	0.24677	EOS	NPN
Sambucus nigra	6399	36.3304	0.194586	36.8604	19.8498	2.80052	0.24677	EOS	NPN
Sambucus nigra-cerulea	20007	-22.2594						EOS	NPN
Sambucus nigra-cerulea	8959	-13.5132						EOS	NPN
Sassafras albidum	9341	11.6799	0.164917	26.4931	26.7231	1.68714	0.227461	EOS	NPN
Sassafras albidum	1668	-15.7237	0.164917	26.4931	26.7231	1.68714	0.227461	EOS	NPN
Sassafras albidum	2120	-4.12017	0.164917	26.4931	26.7231	1.68714	0.227461	EOS	NPN
Senegalia greggii	5851	-44.2756		29.6795	7.83544		0.470069	EOS	NPN
Sorbus americana	8901	6.82063	0.07936	28.1833	23.4849		0.379007	EOS	NPN
Spiraea vanhouttei	10585	-2.36495						EOS	NPN
Symphoricarpos albus	5533	3.764		14.329	29.0829	1.95	0.340331	EOS	NPN
Symphoricarpos albus	20006	-22.2594		14.329	29.0829	1.95	0.340331	EOS	NPN
Symphoricarpos albus	6242	6.92988		14.329	29.0829	1.95	0.340331	EOS	NPN
Tilia americana	23813	6.91643	0.133375	26.0169	27.905	2.925	0.275552	EOS	NPN
Tilia americana	9341	-2.7248	0.133375	26.0169	27.905	2.925	0.275552	EOS	NPN
Tilia americana	38	6.74352	0.133375	26.0169	27.905	2.925	0.275552	EOS	NPN
Tilia americana	20229	-8.90603	0.133375	26.0169	27.905	2.925	0.275552	EOS	NPN
Tilia americana	8182	10.9635	0.133375	26.0169	27.905	2.925	0.275552	EOS	NPN
Tilia americana	9343	1.67778	0.133375	26.0169	27.905	2.925	0.275552	EOS	NPN
Tilia americana	12249	-31.4086	0.133375	26.0169	27.905	2.925	0.275552	EOS	NPN
Tilia americana	9339	8.84617	0.133375	26.0169	27.905	2.925	0.275552	EOS	NPN
Tilia americana	8904	2.27722	0.133375	26.0169	27.905	2.925	0.275552	EOS	NPN
Toxicodendron diversilobum	12243	-35.5234		18.08	17.5951	1.98417	0.405333	EOS	NPN
Toxicodendron radicans	2393	7.45063		25.0908	27.0871		0.289174	EOS	NPN
Toxicodendron radicans	5509	5.62508		25.0908	27.0871		0.289174	EOS	NPN
Ulmus alata	9338	0.14124	0.1105	18.25	21.6227			EOS	NPN
Ulmus alata	8806	-1.97863	0.1105	18.25	21.6227			EOS	NPN
Ulmus americana	1668	0.826722	0.109489	21.9044	19.6161	2.47556		EOS	NPN
Ulmus pumila	16282	10.5517		26.6802	10.7326	1.5725	0.48227	EOS	NPN
Ulmus pumila	16786	0.469653		26.6802	10.7326	1.5725	0.48227	EOS	NPN
Ulmus pumila	14881	20.4655		26.6802	10.7326	1.5725	0.48227	EOS	NPN
Ulmus pumila	16776	5.08493		26.6802	10.7326	1.5725	0.48227	EOS	NPN
Vaccinium angustifolium	20906	34.7191		19.4788	22.5447	1.1995	0.327787	EOS	NPN
Vaccinium angustifolium	20905	-1.02191		19.4788	22.5447	1.1995	0.327787	EOS	NPN
Vaccinium corymbosum	6242	9.15853	0.116	16.87	19.5037		0.328302	EOS	NPN
Vaccinium corymbosum	16876	7.51264	0.116	16.87	19.5037		0.328302	EOS	NPN
Vaccinium ovalifolium	53454	-6.97708			26.6667			EOS	NPN
Vaccinium parvifolium	25009	28.201			20.3302			EOS	NPN
Vaccinium uliginosum	16220	-2.0491	0.195	19.4453	13.5982	1.51694	0.403332	EOS	NPN
Vaccinium uliginosum	16196	-43.4446	0.195	19.4453	13.5982	1.51694	0.403332	EOS	NPN
Vaccinium uliginosum	16221	4.51754	0.195	19.4453	13.5982	1.51694	0.403332	EOS	NPN
Vaccinium uliginosum	16219	-2.04357	0.195	19.4453	13.5982	1.51694	0.403332	EOS	NPN
Vaccinium uliginosum	5078	6.27162	0.195	19.4453	13.5982	1.51694	0.403332	EOS	NPN
Viburnum dentatum	20905	3.71823	0.133621	21.7994	16.3153			EOS	NPN
Viburnum dentatum	19651	-7.03659	0.133621	21.7994	16.3153			EOS	NPN
Viburnum lantanoides	17767	6.39198	0.107547	19.4708	32.2979	1.58625	0.274	EOS	NPN
Viburnum lantanoides	16212	3.34037	0.107547	19.4708	32.2979	1.58625	0.274	EOS	NPN
Viburnum lantanoides	16240	6.67622	0.107547	19.4708	32.2979	1.58625	0.274	EOS	NPN
Viburnum lantanoides	16238	2.80803	0.107547	19.4708	32.2979	1.58625	0.274	EOS	NPN
Viburnum lantanoides	16213	2.4775	0.107547	19.4708	32.2979	1.58625	0.274	EOS	NPN
Viburnum lantanoides	16241	0.0640587	0.107547	19.4708	32.2979	1.58625	0.274	EOS	NPN
Viburnum lantanoides	16239	2.1697	0.107547	19.4708	32.2979	1.58625	0.274	EOS	NPN
Viburnum lantanoides	16208	-3.023	0.107547	19.4708	32.2979	1.58625	0.274	EOS	NPN
Viburnum lantanoides	16237	-5.77508	0.107547	19.4708	32.2979	1.58625	0.274	EOS	NPN
Viburnum lantanoides	9175	3.75306	0.107547	19.4708	32.2979	1.58625	0.274	EOS	NPN
Viburnum lantanoides	17758	3.16388	0.107547	19.4708	32.2979	1.58625	0.274	EOS	NPN
Viburnum lantanoides	16246	44.9171	0.107547	19.4708	32.2979	1.58625	0.274	EOS	NPN
Viburnum lantanoides	16214	-14.0031	0.107547	19.4708	32.2979	1.58625	0.274	EOS	NPN
Viburnum lantanoides	16211	1.63009	0.107547	19.4708	32.2979	1.58625	0.274	EOS	NPN
Viburnum lantanoides	16235	1.93193	0.107547	19.4708	32.2979	1.58625	0.274	EOS	NPN
Vitis vinifera	16610	-33.2316	0.154333	25.4101	21.6156		0.181616	EOS	NPN
× Graptoveria cv. Titubans	Xian	3.81313						SOS	CPON
Abies ernestii var. salouenensis	Kunming	1.49175						SOS	CPON
Acer buergerianum	Chongqing	0.0852729	0.08985	23.8039	19.655	3.99234	0.49796	SOS	CPON
Acer buergerianum	Hefei	-2.37082	0.08985	23.8039	19.655	3.99234	0.49796	SOS	CPON
Acer buergerianum	Guiyang	-2.54972	0.08985	23.8039	19.655	3.99234	0.49796	SOS	CPON
Acer davidii	Kunming	-12.4124	0.1728	21.0333	15.7464	1.62	0.35669	SOS	CPON
Acer duplicatoserratum	Nanchang	2.78749						SOS	CPON
Acer lucidum	Changsha	3.27808				0.7		SOS	CPON
Acer lucidum	Nanchang	8.13129				0.7		SOS	CPON
Acer negundo	Xian	-5.56375	0.125074	26.1671	24.9229	2.25086	0.301456	SOS	CPON
Acer negundo	Changchun	-6.22435	0.125074	26.1671	24.9229	2.25086	0.301456	SOS	CPON
Acer negundo	Huhehaote	-4.57976	0.125074	26.1671	24.9229	2.25086	0.301456	SOS	CPON
Acer palmatum	Xian	2.9017	0.096002	20.0533	27.0068	1.69		SOS	CPON
Acer palmatum	Changsha	-1.75298	0.096002	20.0533	27.0068	1.69		SOS	CPON
Acer pictum	Xian	0.515335	0.149048	15.5307	20.1105	2.0788	0.403401	SOS	CPON
Acer pictum	Hefei	-15.6275	0.149048	15.5307	20.1105	2.0788	0.403401	SOS	CPON
Acer pictum	Beijing	-5.38948	0.149048	15.5307	20.1105	2.0788	0.403401	SOS	CPON
Acer tataricum subsp. ginnala	Changchun	-2.5183		19.9579		2.56146	0.451507	SOS	CPON
Acer truncatum	Changchun	5.59212		25.1				SOS	CPON
Acer truncatum	Nanchang	-2.60485		25.1				SOS	CPON
Acer truncatum	Changsha	-4.36197e-15		25.1				SOS	CPON
Acer truncatum	Shenyang	-1.00025		25.1				SOS	CPON
Actinidia chinensis	Xian	5.4708	0.182	23		1.6		SOS	CPON
Adenanthera microsperma	Mengla	1.53963						SOS	CPON
Aesculus chinensis	Xian	-2.67441						SOS	CPON
Aesculus chinensis	Changsha	-4.09962						SOS	CPON
Ailanthus altissima	Changsha	-9.40256		28.4548	30.8605	2.065	0.238787	SOS	CPON
Ailanthus altissima	Beijing	0.603616		28.4548	30.8605	2.065	0.238787	SOS	CPON
Ailanthus altissima	Xian	-5.67367		28.4548	30.8605	2.065	0.238787	SOS	CPON
Ailanthus altissima	Chongqing	-2.87837		28.4548	30.8605	2.065	0.238787	SOS	CPON
Ailanthus altissima	Nanchang	-5.13184		28.4548	30.8605	2.065	0.238787	SOS	CPON
Ailanthus fordii	Mengla	0.628415		30.053		2.08	0.324561	SOS	CPON
Alangium chinense	Xian	4.97996		31.9583	29.1974	1.91667	0.294438	SOS	CPON
Alangium chinense	Guilin	-4.29641		31.9583	29.1974	1.91667	0.294438	SOS	CPON
Alangium chinense	Guiyang	-18.7409		31.9583	29.1974	1.91667	0.294438	SOS	CPON
Alangium chinense	Mengla	3.34532		31.9583	29.1974	1.91667	0.294438	SOS	CPON
Albizia julibrissin	Wuhan	-5.15977	0.089	30.0231	20.0667	1.14	0.385787	SOS	CPON
Albizia julibrissin	Yinchuan	-16.7229	0.089	30.0231	20.0667	1.14	0.385787	SOS	CPON
Albizia julibrissin	Chongqing	-1.21645	0.089	30.0231	20.0667	1.14	0.385787	SOS	CPON
Albizia julibrissin	Hefei	-8.40029	0.089	30.0231	20.0667	1.14	0.385787	SOS	CPON
Albizia julibrissin	Nanjing	-6.08286	0.089	30.0231	20.0667	1.14	0.385787	SOS	CPON
Albizia julibrissin	Nanchang	-10.0381	0.089	30.0231	20.0667	1.14	0.385787	SOS	CPON
Albizia julibrissin	Beijing	-4.91301	0.089	30.0231	20.0667	1.14	0.385787	SOS	CPON
Albizia julibrissin	Changsha	-4.7476	0.089	30.0231	20.0667	1.14	0.385787	SOS	CPON
Albizia lucidior	Mengla	0.57715		30.333		2.11	0.413223	SOS	CPON
Aleurites moluccanus	Mengla	6.84982			8.84956			SOS	CPON
Alnus ferdinandi-coburgii	Kunming	-31.9938						SOS	CPON
Amorpha fruticosa	Huhehaote	1.68037e-14	0.114	37.9354	13.3825		0.309778	SOS	CPON
Amorpha fruticosa	Hefei	2.78724	0.114	37.9354	13.3825		0.309778	SOS	CPON
Amorpha fruticosa	Guiyang	-5.5478	0.114	37.9354	13.3825		0.309778	SOS	CPON
Amorpha fruticosa	Chongqing	-13.3319	0.114	37.9354	13.3825		0.309778	SOS	CPON
Amorpha fruticosa	Kunming	-5.56266	0.114	37.9354	13.3825		0.309778	SOS	CPON
Amorpha fruticosa	Beijing	-1.13622	0.114	37.9354	13.3825		0.309778	SOS	CPON
Aphananthe aspera	Changsha	-4.17078		24.917	31.4454	3.41826	0.434336	SOS	CPON
Barringtonia fusicarpa	Mengla	3.18713						SOS	CPON
Bauhinia acuminata	Mengla	1.71385		18		1.12		SOS	CPON
Bauhinia hupehana	Nanchang	-2.52769						SOS	CPON
Bauhinia purpurea	Guilin	-0.694132						SOS	CPON
Berberis amurensis	Xian	7.14382		13.6215	11.9339	0.798	0.428571	SOS	CPON
Berberis julianae	Nanchang	-2.06849			6.526		0.39944	SOS	CPON
Berberis thunbergii	Huhehaote	-12.8766		15.7667	18.3248			SOS	CPON
Betula davurica	Changchun	-6.29856						SOS	CPON
Betula luminifera	Changsha	3.06407		20.33	28.1096	0.99	0.32945	SOS	CPON
Betula platyphylla	Huhehaote	-2.59537	0.170759	21.0126	15.839	2.22051	0.345816	SOS	CPON
Betula platyphylla	Changchun	0.266214	0.170759	21.0126	15.839	2.22051	0.345816	SOS	CPON
Betula platyphylla	Haerbin	-1.23453	0.170759	21.0126	15.839	2.22051	0.345816	SOS	CPON
Biancaea decapetala	Guiyang	-1.14633						SOS	CPON
Bischofia polycarpa	Mengla	0.316354						SOS	CPON
Bischofia polycarpa	Hefei	-5.03516						SOS	CPON
Bischofia polycarpa	Xian	4.00212						SOS	CPON
Bombax ceiba	Foshan	-8.00086		17.1431	9.38353	1.58667	0.279601	SOS	CPON
Bombax ceiba	Mengla	-5.33435		17.1431	9.38353	1.58667	0.279601	SOS	CPON
Bombax ceiba	Fuzhou	-7.77554		17.1431	9.38353	1.58667	0.279601	SOS	CPON
Broussonetia papyrifera	Hefei	-8.12849		31.5847	26.631	3.64812	0.254095	SOS	CPON
Broussonetia papyrifera	Mengla	0.0741098		31.5847	26.631	3.64812	0.254095	SOS	CPON
Broussonetia papyrifera	Wuhan	2.2879		31.5847	26.631	3.64812	0.254095	SOS	CPON
Broussonetia papyrifera	Nanjing	3.32397		31.5847	26.631	3.64812	0.254095	SOS	CPON
Broussonetia papyrifera	Chongqing	4.96622		31.5847	26.631	3.64812	0.254095	SOS	CPON
Broussonetia papyrifera	Kunming	13.5448		31.5847	26.631	3.64812	0.254095	SOS	CPON
Broussonetia papyrifera	Changsha	3.59263		31.5847	26.631	3.64812	0.254095	SOS	CPON
Broussonetia papyrifera	Guiyang	2.86235		31.5847	26.631	3.64812	0.254095	SOS	CPON
Broussonetia papyrifera	Nanchang	-1.32853		31.5847	26.631	3.64812	0.254095	SOS	CPON
Broussonetia papyrifera	Xian	5.77906		31.5847	26.631	3.64812	0.254095	SOS	CPON
Broussonetia papyrifera	Fuzhou	-5.39164		31.5847	26.631	3.64812	0.254095	SOS	CPON
Buddleja alternifolia	Huhehaote	0.985142						SOS	CPON
Buddleja crispa	Kunming	-1.77887						SOS	CPON
Butea monosperma	Mengla	1.55031		20.95	8.53333	1.075	0.300894	SOS	CPON
Buxus megistophylla	Nanchang	-1.49032						SOS	CPON
Buxus megistophylla	Guiyang	1.21907						SOS	CPON
Calliandra haematocephala	Mengla	5.87268		20.7			0.275088	SOS	CPON
Callistemon rigidus	Guilin	-15.8512						SOS	CPON
Calycanthus chinensis	Kunming	5.16672					0.25375	SOS	CPON
Camellia japonica	Chongqing	-16.3235	0.364208	12.1773	7.60469	0.57		SOS	CPON
Camellia japonica	Nanchang	-5.53174	0.364208	12.1773	7.60469	0.57		SOS	CPON
[truncated: 1,885 more rows]

## Sheet: Main Article Figure 4
lon	lat	spring_change_2081_2100_126_Climate	spring_change_2081_2100_585_Climate	autumnal_change_2081_2100_126_Climate	autumnal_change_2081_2100_585_Climate	spring_change_2081_2100_126_Traits	spring_change_2081_2100_585_Traits	autumnal_change_2081_2100_126_Traits	autumnal_change_2081_2100_585_Traits
[truncated: 53,900 more rows]

[truncated: 11 more sheets: Supplementary Fig.1, Supplementary Fig.2-8, 11, Supplementary Fig.9, Supplementary Fig.10a, Supplementary Fig.10b-e, Supplementary Fig.12, Supplementary Fig.13a-b, Supplementary Fig.13c-d, Supplementary Fig.15a, Supplementary Fig.15b, Supplementary Fig.17_Part Ⅱ]
